# Supplementary material for: Molecular Systematics of the Genus Acidithiobacillus: Insights into the Phylogenetic Structure and Diversification of the Taxon
Source: Front Microbiol. 2017 Jan 19;8:30. doi: 10.3389/fmicb.2017.00030 (PMC5243848; doi:10.3389/fmicb.2017.00030)
Supplement: Supplementary file 1 [file Table1.XLSX]

## Sheet: Hoja1
	Supplementary table 1. List of primers used in this study
	Target	Primer	Sequence (5´-3´)	Tm	Targeted strain/clade	Size (bp)
	rrs	27F	AGAGTTTGATCMTGGCTCAG	52	All strains	1.465
		1492R	TACGGYTACCTTGTTACGACTT	47
	rrs (probe)	EUBrss.7	GTGCCAGCAGCCGCGGTA	52	All strains	294
		EUB.rss.8	GGACTACCAGGGTATCTAATCC	47
	rRNA operon I	Afd.opAB.fwd	GCGTTTACACATGGTGGATGG	60	At. ferridurans ATCC 33020	8.736
		Afd.opAB.rev	TCAAGCAAACCAGGGCGCACG	66
		Afp.opAD.fwd	ATGAAATATCCCATTATCCC	50	At. ferriphilus DSM 100412	7.272
		Afp.opAD.rev	CTCAAAAATGATCGATGTATAC	50
		Aal.opAD'.fwd	ATGAACATTAAGCTCATTCG	52	At. albertensis DSM 14366	7.932
		Aal.opAD'.rev	CATGTCAGAGCATACAGAGG	55
	rRNA operon II	Afd.opCD.fwd	ATGAAGCATCAGGATACATTC	54	At. ferridurans ATCC 33020	7.322
		Afd.opCD.rev	TCAAAAATGATCAAGATATACC	50
		Afp.opCB.fwd	ATGCTGCCTTATCACAAAAC	55	At. ferriphilus DSM 100412	8.696
		Afp.opCB.rev	TCAAACAAACCAGGGCGCACG	64
		Aal.opCB.fwd	ATGACCATGAATACAGAACAGG	56	At. albertensis DSM 14366	8.648
		Aal.opCB.rev	GTATTAAGCAAACCAGGGCGC	60
	ihfß	ihfß.fwd.1	ATGAGTGCCCAGTACCCGCA	63.7	1A	273
		ihfß.rev.1	TCAGCGCTGCGCATCGGCACG	71.1
		ihfß.fwd.2	ATCAGYGCACAATATCCGCA	60.5	2A-2B-3B	279
		ihfß.rev.2	TTAAGCCTTGCCACCCGCA	62.5
		ihfß.fwd.3	ATCAGCGCCCAATACCCGCAG	65.5	3C-3D	276
		ihfß.rev.3	TCAGGCTTTGCCGGATGTAT	59.5
		ihfß.fwd.2	ATCAGYGCACAATATCCGCA	60.5	4A	279
		ihfß.rev.4	TTAGACCTTGCCACCCACG	59.6
		ihfß.fwd.2	ATCAGYGCACAATATCCGCA	60.5	4C	279
		ihfß.rev.5	TTAGACCTTGCCACCCGCA	61.5
	trx	trx.fwd.1	ATGAGTGACGCCATCCTATA	55.5	1A	327
		trx.rev.1	TCAAAGTTGACTATCCAGAA	51.4
		trx.fwd.2	ATGAGTGACGCYATTCTTT	54.8	2A-2B-3B-4A-4C	327
		trx.rev.2	TCAAAGTTGGCTATCCAGGA	56.1
		trx.fwd.3	ATGAGCGATGCTATTACGTA	54.2	3C-3D	327
		trx.rev.3	TCAAAGTTGGCTATCCAGAA	54.3
	rplU	rplU.fwd.1	ATGCTACGCGCCTTTTCCGGA	65	1A	363
		rplU.rev.1	TTAGCCTTCGATACCGGTGAT	58.7
		rplU.fwd.2	ATGTACGCGGTCATTGARAA	57.3	2A-2B-3B-3C-3D-4A	312
		rplU.rev.2	TTAGGCTTCAATGCCGGTRA	59.7
		rplU.fwd.2	ATGTACGCGGTCATTGARAA	57.3	4C	312
		rplU.rev.3	TTAGCCTTCGATGCCGGTAA	59.2
	hslV	hslV.fwd.1	ATGTCTCAGAATTTGGATCTG	53.3	1A	540
		hslV.rev.1	TCACGACAACTCCTCGACAC	59.7
		hslV.rev.2	TCATAGYTCTTCRATCGT	52.4	2A-2B-3B-4A-4C	480
		hslV.fwd.2	GTGGTCATGGCSGGAGATG	60.5
		hslV.rev.2	TCATAGYTCTTCRATCGT	52.4	3C-3D	540
		hslV.fwd.3	ATGACAGATGCATTACCCATG	56.1
	fdx	fdx.fwd.1	ATGACCCACATCCGAGTCC	58.8	1A	339
		fdx.rev.1	TCAGTGCCGCTCCTTTTCCAG	62.9
		fdx.fwd.2	ATGACWAAAATACGYGTCC	54.1	2A-2B-3B-4A-4C	339
		fdx.rev.1	TCAGTGCCGCTCCTTTTCCAG	44.5
		fdx.fwd.3	ATGACTAAAATACAAGTAC	62.9	3C-3D	339
		fdx.rev.1	TCAGTGCCGCTCCTTTTCCAG	44.5
	ilvE	ilvE.fwd.1	ATGTCGATGGCAGATCGCG	60.7	1A	924
		ilvE.rev.1	TCAGCCCACGTGGTGCAGCC	67.9
		ilvE.fwd.2	ATGTCCATGGCGGAACGCGA	65	2A-2B-3B	924
		ilvE.rev.2	TCAGCCTACGTGGTGCAACC	62.7
		ilvE.fwd.3	ATGTCCATGGCGGATCGYGA	64.5	3C-3D	924
		ilvE.rev.3	TCAGGCGACGTGATGCAACC	63.4
		ilvE.fwd.2	ATGTCCATGGCGGAACGCGA	65	4C	924
		ilvE.rev.4	TCAGCCAACGTGATGCAGCC	63.7
	rpsE	rpsE.fwd.1	ATGGCACGAGAAAACCGCGA	63.1	1A	531
		rpsE.rev.1	TCAGTCATCGTGACCTCCATC	59.2
		rpsE.rev.2	TTACTCATCRTGYCCTCCT	57.7	2A-2B-3B-4A-4C	531
		rpsE.fwd.2	ATGGCACGGGAAAATCGCG	61.8
		rpsE.fwd.3	ATGGCAAGGGAAAATCGTGA	57.8	3C-3D	531
		rpsE.rev.3	TTACTCATCATGACCTCCA	52.3
	ruvB	rubB.fwd.1	ATGGTAGAGCGTGGCCCCTT	63.5	1A	1.037
		rubB.rev.1	CAGACATCGAAGAGGTCCC	57
		rubB.fwd.2	ATGATGGATAGAGGCCCTCT	57	2A	1.026
		rubB.rev.2	TCAACAGGCATCGGACGCTC	62.8
		rubB.fwd.2	ATGATGGATAGAGGCCCTCT	56.2	2B-3B	1.026
		rubB.rev.3	TTAGCCAGCATCGAAAATCC	57
		rubB.fwd.3	ATGATGGACAGAGGCCYTCTC	61	3C-3D	1.026
		rubB.rev.4	TCAGAGTGCATCGAAAAGTC	55.8
		rubB.fwd.2	ATGATGGATAGAGGCCCTCT	57	4A	1.026
		rubB.rev.5	TTAGCCGGCATCGAAAAGTC	58.6
		rubB.fwd.2	ATGATGGATAGAGGCCCTCT	57	4C	1.026
		rubB.rev.6	TTAGCCAGCATTGAAAAAT	50.8
	Abbreviations: rrs, 16S rRNA; ihfB, integration host factor; trx, Thioredoxin; rplU, LSU ribosomal protein L21p; hslV, ATP-dependent protease; fdx, ferredoxin, 2Fe-2S type, ISC system; ilvE, Branched-chain amino acid aminotransferase; rpsE, 30S ribosomal protein S5p; ruvB, Holliday junction ATP-dependent DNA helicase.
