# Supplementary material for: Molecular Systematics of the Genus Acidithiobacillus: Insights into the Phylogenetic Structure and Diversification of the Taxon
Source: Front Microbiol. 2017 Jan 19;8:30. doi: 10.3389/fmicb.2017.00030 (PMC5243848; doi:10.3389/fmicb.2017.00030)
Supplement: Supplementary file 2 [file Table2.XLSX]

## Sheet: To send
	Supplementary Table 2. rRNA operons of Acidithiobacillus spp. type strains (T) and reference strains (R). Annotations, accession numbers and DNA strand of each operon are indicated accordingly.
	Species		Annotation	Genbank	Strand
	At. ferrooxidansT ATCC 23270	Operon A - B	ErfK/YbiS/YcfS/YnhG family protein	NC_011761	+
			tRNA-Met	NC_011761	+
			16S rRNA	NC_011761	+
			tRNA-Ile	NC_011761	+
			tRNA-Ala	NC_011761	+
			23S rRNA	NC_011761	+
			5S RNA	NC_011761	+
			Ribosome maturation factor RimP	NC_011761	+
			Transcription termination protein NusA	NC_011761	+
		Operon C - D	Tyrosyl-tRNA synthetase	NC_011761	-
			16S rRNA	NC_011761	-
			tRNA-Ile	NC_011761	-
			tRNA-Ala	NC_011761	-
			23S rRNA	NC_011761	-
			5S RNA	NC_011761	-
			Oxygen-insensitive NAD(P)H nitroreductase	NC_011761	-
	At. ferriduransT ATCC 33020	Operon A - B	ErfK/YbiS/YcfS/YnhG family protein	KY002492	+
			tRNA-Met	KY002492	+
			16S rRNA	KY002492	+
			tRNA-Ile	KY002492	+
			tRNA-Ala	KY002492	+
			23S rRNA	KY002492	+
			5S RNA	KY002492	+
			Ribosome maturation factor RimP	KY002492	+
			Transcription termination protein NusA	KY002492	+
		Operon C - D	Tyrosyl-tRNA synthetase (EC 6.1.1.1)	KY002489	-
			16S rRNA	KY002489	-
			tRNA-Ile	KY002489	-
			tRNA-Ala	KY002489	-
			23S rRNA	KY002489	-
			5S RNA	KY002489	-
			Oxygen-insensitive NAD(P)H nitroreductase	KY002489	-
	At. ferrivoransR DSM 22755	Operon A - B	ErfK/YbiS/YcfS/YnhG family protein	NC_015942	-
			tRNA-Met	NC_015942	-
			16S rRNA	NC_015942	-
			tRNA-Ile	NC_015942	-
			tRNA-Ala	NC_015942	-
			23S rRNA	NC_015942	-
			5S RNA	NC_015942	-
			Ribosome maturation factor RimP	NC_015942	-
			Transcription termination protein NusA	NC_015942	-
		Operon C - D´	Tyrosyl-tRNA synthetase (EC 6.1.1.1)	NC_015942	-
			16S rRNA	NC_015942	-
			tRNA-Ile	NC_015942	-
			tRNA-Ala	NC_015942	-
			23S rRNA	NC_015942	-
			5S RNA	NC_015942	-
			hypothetical protein	NC_015942	+
			Oxygen-insensitive NAD(P)H nitroreductase	NC_015942	-
	At ferriphilusT DSM 100412	Operon A - D	ErfK/YbiS/YcfS/YnhG family protein	KY002490	+
			tRNA-Met	KY002490	+
			16S rRNA	KY002490	+
			tRNA-Ile	KY002490	+
			tRNA-Ala	KY002490	+
			23S rRNA	KY002490	+
			5S RNA	KY002490	+
			Oxygen-insensitive NAD(P)H nitroreductase	KY002490	+
		Operon C - B	Tyrosyl-tRNA synthetase (EC 6.1.1.1)	KY002491	-
			16S rRNA	KY002491	-
			tRNA-Ile	KY002491	-
			tRNA-Ala	KY002491	-
			23S rRNA	KY002491	-
			5S RNA	KY002491	-
			Ribosome maturation factor RimP	KY002491	-
			Transcription termination protein NusA	KY002491	-
	At. thiooxidansT ATCC 19377	Operon A - D'	ErfK/YbiS/YcfS/YnhG family protein	NZ_AFOH00000000	+
			tRNA-Met	NZ_AFOH00000000	+
			16S rRNA	NZ_AFOH00000000	+
			tRNA-Ile	NZ_AFOH00000000	+
			tRNA-Ala	NZ_AFOH00000000	+
			23S rRNA	NZ_AFOH00000000	+
			5S RNA	NZ_AFOH00000000	+
			NAD(FAD)-utilizing dehydrogenases	NZ_AFOH00000000	-
			Oxygen-insensitive NAD(P)H nitroreductase	NZ_AFOH00000000	+
		Operon C - B	Tyrosyl-tRNA synthetase (EC 6.1.1.1)	NZ_AFOH00000000	-
			16S rRNA	NZ_AFOH00000000	-
			tRNA-Ile	NZ_AFOH00000000	-
			tRNA-Ala	NZ_AFOH00000000	-
			23S rRNA	NZ_AFOH00000000	-
			5S RNA	NZ_AFOH00000000	-
			Ribosome maturation factor RimP	NZ_AFOH00000000	-
			Transcription termination protein NusA	NZ_AFOH00000000	-
	At. albertensisT DSM 14366	Operon A - D'	ErfK/YbiS/YcfS/YnhG family protein	KY002487	+
			tRNA-Met	KY002487	+
			16S rRNA	KY002487	+
			tRNA-Ile	KY002487	+
			tRNA-Ala	KY002487	+
			23S rRNA	KY002487	+
			5S RNA	KY002487	+
			NAD(FAD)-utilizing dehydrogenases	KY002487	-
			Oxygen-insensitive NAD(P)H nitroreductase	KY002487	+
		Operon C - B	Tyrosyl-tRNA synthetase (EC 6.1.1.1)	KY002488	-
			16S rRNA	KY002488	-
			tRNA-Ile	KY002488	-
			tRNA-Ala	KY002488	-
			23S rRNA	KY002488	-
			5S RNA	KY002488	-
			Ribosome maturation factor RimP	KY002488	-
			Transcription termination protein NusA	KY002488	-
	At. caldusT ATCC 51756	Operon A' - B	ErfK/YbiS/YcfS/YnhG family protein	CP005986	-
			hypothetical protein	CP005986	+
			hypothetical protein	CP005986	+
			ABC transporter, ATP-binding protein	CP005986	+
			tRNA-Met	CP005986	-
			16S rRNA	CP005986	-
			tRNA-Ile	CP005986	-
			tRNA-Ala	CP005986	-
			23S rRNA	CP005986	-
			5S RNA	CP005986	-
			Ribosome maturation factor RimP	CP005986	-
			Transcription termination protein NusA	CP005986	-
		Operon C`-E	Tyrosyl-tRNA synthetase (EC 6.1.1.1)	CP005986	-
			Glutathione peroxidase family protein	CP005986	-
			16S rRNA	CP005986	-
			tRNA-Ile	CP005986	-
			tRNA-Ala	CP005986	-
			23S rRNA	CP005986	-
			5S RNA	CP005986	-
			hypothetical protein (COG2833)	CP005986	-
			TsaD	CP005986	-
