# Supplementary material for: Molecular Systematics of the Genus Acidithiobacillus: Insights into the Phylogenetic Structure and Diversification of the Taxon
Source: Front Microbiol. 2017 Jan 19;8:30. doi: 10.3389/fmicb.2017.00030 (PMC5243848; doi:10.3389/fmicb.2017.00030)
Supplement: Supplementary file 3 [file Table3.XLSX]

## Sheet: Hoja1
Supplementary Table 3. 16S rRNA gene sequences assigned to Acidithiobacillus spp. used in the phylogenetic reconstruction of the genus and metadata extracted from each deposit (and references therein). Metadata includes information on the microorganism (species, strain, culturing status), the sample (origin, source, type, ore, location), and the inferred phylogeny and typing of each entry (clade,…
Accession	Species	Name	Status	Sample Origin	Sample Source	Sample Type	Ore Type	Country	Continent	Latitude	Longitude	Altitude	16S rRNA tree Clade	Oligotype order in tree	Oligotye profile	Counts
EU499920	A. caldus	N39-30-02	Cultured	industrial	mine, HD	NA	pyrite	Australia	Oceania	-25.2744	133.775	399	1A	1	AGCCCGTCGTCG	51
KX894683	A. caldus	CSH12	Cultured	industrial	bioreactor	slurry	gold	Australia	Oceania	-25.2744	133.775	399	1A	1	AGCCCGTCGTCG	51
TT16SRNA	A. caldus	NA	Cultured	industrial	bioreactor	soil	zinc, lead	Australia	Oceania	32.4279	53.688	1139.9	1A	1	AGCCCGTCGTCG	51
KX894686	A. caldus	MELC5	Cultured	industrial	mine, HD	water	copper	Chile	South America	-24.265	-69.0717	2953	1A	1	AGCCCGTCGTCG	51
DQ347501	A. caldus	D-2	Cultured	NA	NA	NA	polymetalic	China	Asia	35.8617	104.195	1842	1A	1	AGCCCGTCGTCG	51
DQ347502	A. caldus	S-1	Cultured	industrial	mine, HD	NA	coal	China	Asia	35.8617	104.195	1842	1A	1	AGCCCGTCGTCG	51
DQ364601	A. caldus	J-1	Cultured	NA	NA	NA	copper	China	Asia	35.8617	104.195	1842	1A	1	AGCCCGTCGTCG	51
DQ431196	A. caldus	YN04	Cultured	NA	NA	NA	NA	China	Asia	28.2282	112.939	62.8	1A	1	AGCCCGTCGTCG	51
DQ431197	A. caldus	YN06	Cultured	natural	volcanic, spring	NA	NA	China	Asia	25.0458	102.71	1900.8	1A	1	AGCCCGTCGTCG	51
DQ470072	A. caldus	DX-2	Cultured	NA	NA	NA	copper	China	Asia	35.8617	104.195	1842	1A	1	AGCCCGTCGTCG	51
EF059757	A. ferrooxidans	S-1	Cultured	industrial	mine, HD	NA	coal	China	Asia	35.8617	104.195	1842	1A	1	AGCCCGTCGTCG	51
FJ154522	A. caldus	DA	Cultured	industrial	mine, AMD	water	copper	China	Asia	28.9465	117.579	72.6	1A	1	AGCCCGTCGTCG	51
FJ268715	Acidithiobacillus sp.	X29	Uncultured	industrial	mine, HD	NA	copper	China	Asia	35.8617	104.195	1842	1A	1	AGCCCGTCGTCG	51
FJ268716	Acidithiobacillus sp.	X1	Uncultured	industrial	mine, HD	NA	copper	China	Asia	35.8617	104.195	1842	1A	1	AGCCCGTCGTCG	51
FJ890905	Acidithiobacillus sp.	D43	Uncultured	industrial	mine, HD	NA	copper	China	Asia	26.1008	119.295	14.6	1A	1	AGCCCGTCGTCG	51
KC409004	Acidithiobacillus sp.	C-2	Uncultured	industrial	mine, HD	NA	coal	China	Asia	28.2282	112.939	62.8	1A	1	AGCCCGTCGTCG	51
KC409007	Acidithiobacillus sp.	C-5	Uncultured	industrial	mine, HD	NA	coal	China	Asia	28.2282	112.939	62.8	1A	1	AGCCCGTCGTCG	51
KC409008	Acidithiobacillus sp.	C-6	Uncultured	industrial	mine, HD	NA	coal	China	Asia	28.2282	112.939	62.8	1A	5	A-CCCGTCGTCG	1
KC409009	Acidithiobacillus sp.	C-7	Uncultured	industrial	mine, HD	NA	coal	China	Asia	28.2282	112.939	62.8	1A	1	AGCCCGTCGTCG	51
KC409021	Acidithiobacillus sp.	SF-1	Uncultured	industrial	mine, HD	NA	coal	China	Asia	28.2282	112.939	62.8	1A	1	AGCCCGTCGTCG	51
KC409024	Acidithiobacillus sp.	SF-4	Uncultured	industrial	mine, HD	NA	coal	China	Asia	28.2282	112.939	62.8	1A	1	AGCCCGTCGTCG	51
KF557570	Acidithiobacillus sp.	4-4	Uncultured	industrial	bioreactor	soil	copper	China	Asia	35.8617	104.195	1842	1A	1	AGCCCGTCGTCG	51
KF667985	A. caldus	4-4	Uncultured	industrial	bioreactor	soil	copper	China	Asia	35.8617	104.195	1842	1A	1	AGCCCGTCGTCG	51
KF667986	A. caldus	4-72	Uncultured	industrial	bioreactor	soil	copper	China	Asia	35.8617	104.195	1842	1A	1	AGCCCGTCGTCG	51
KF667987	A. caldus	4-91	Uncultured	industrial	bioreactor	soil	copper	China	Asia	35.8617	104.195	1842	1A	1	AGCCCGTCGTCG	51
KF667988	A. caldus	4-92	Uncultured	industrial	bioreactor	soil	copper	China	Asia	35.8617	104.195	1842	1A	1	AGCCCGTCGTCG	51
KF667989	A. caldus	4-99	Uncultured	industrial	bioreactor	soil	copper	China	Asia	35.8617	104.195	1842	1A	1	AGCCCGTCGTCG	51
KF848626	Acidithiobacillus sp.	A0_2	Uncultured	industrial	mine, AMD	water	copper	China	Asia	28.9465	117.579	72.6	1A	1	AGCCCGTCGTCG	51
KF848631	Acidithiobacillus sp.	A0_7	Uncultured	industrial	mine, AMD	water	copper	China	Asia	28.9465	117.579	72.6	1A	1	AGCCCGTCGTCG	51
KF848632	Acidithiobacillus sp.	A0_8	Uncultured	industrial	mine, AMD	water	copper	China	Asia	28.9465	117.579	72.6	1A	1	AGCCCGTCGTCG	51
KF848635	Acidithiobacillus sp.	A0_11	Uncultured	industrial	mine, AMD	water	copper	China	Asia	28.9465	117.579	72.6	1A	4	GACCCGTCGTCG	1
KF848640	Acidithiobacillus sp.	A1_16	Uncultured	industrial	mine, AMD	water	copper	China	Asia	28.9465	117.579	72.6	1A	1	AGCCCGTCGTCG	51
NR-102970	A. caldus	SM1	Cultured	industrial	bioreactor	slurry	gold	China	Asia	35.8617	104.195	1842	1A	1	AGCCCGTCGTCG	51
GQ339885	Acidithiobacillus sp.	Z-5	Cultured	industrial	bioreactor	NA	copper	China	Asia	35.8617	104.195	1842	1A	1	AGCCCGTCGTCG	51
AF460986	A. caldus	P5-10	Uncultured	NA	NA	NA	pyrite	France	Europe	46.2276	2.21375	421.7	1A	1	AGCCCGTCGTCG	51
HM070043	A. caldus	HV2-2	Cultured	NA	NA	soil	NA	Iceland	Europe	64.8672	-19.55	605.9	1A	1	AGCCCGTCGTCG	51
JX459035	Acidithiobacillus sp.	AZsed01	Uncultured	natural	volcanic, spring	soil	NA	Mexico	North America	19.7808	-100.656	2881.3	1A	1	AGCCCGTCGTCG	51
JX459036	Acidithiobacillus sp.	AZsed02	Uncultured	natural	volcanic, spring	soil	NA	Mexico	North America	19.7808	-100.656	2881.3	1A	1	AGCCCGTCGTCG	51
JX459037	Acidithiobacillus sp.	AZsed03	Uncultured	natural	volcanic, spring	soil	NA	Mexico	North America	19.7808	-100.656	2881.3	1A	1	AGCCCGTCGTCG	51
JX459038	Acidithiobacillus sp.	AZsed04	Uncultured	natural	volcanic, spring	soil	NA	Mexico	North America	19.7808	-100.656	2881.3	1A	1	AGCCCGTCGTCG	51
KJ907764	Acidithiobacillus sp.	METASED11	Uncultured	natural	volcanic, fumarole	biofilm	NA	Mexico	North America	19.7808	-100.656	2881.3	1A	1	AGCCCGTCGTCG	51
LXQG00000000	A. caldus	MTH-04	Cultured	NA	NA	NA	NA	NA	NA	NA	NA	NA	1A	1	AGCCCGTCGTCG	51
KX894681	A. caldus	#6	Cultured	NA	NA	NA	NA	NA	NA	NA	NA	NA	1A	1	AGCCCGTCGTCG	51
KC432648	A. caldus	MBC-1	Cultured	industrial	bioreactor	slurry	pyrite	Russia	Asia	55.7558	37.6173	155.2	1A	1	AGCCCGTCGTCG	51
KF356025	A. caldus	OL12-3	Cultured	industrial	bioreactor	slurry	gold	Russia	Asia	56.0153	92.8932	139.3	1A	1	AGCCCGTCGTCG	51
KF940049	A. caldus	PCG-1	Cultured	industrial	bioreactor	slurry	gold	Russia	Asia	61.524	105.319	388.7	1A	1	AGCCCGTCGTCG	51
AF513711	A. caldus	MT-1	Cultured	industrial	bioreactor	slurry	polymetalic	South Africa	Africa	-26.1438	27.9952	1618.6	1A	1	AGCCCGTCGTCG	51
KX894684	A. caldus	F	Cultured	industrial	bioreactor	slurry	nickel	South Africa	Africa	-30.5595	22.9375	1111	1A	1	AGCCCGTCGTCG	51
KX894687	A. caldus	MNG	Cultured	industrial	bioreactor	slurry	gold	South Africa	Africa	-33.9249	18.4241	14.8	1A	1	AGCCCGTCGTCG	51
AJ243934	ex. A.cupritermicus	ACUP	Cultured	natural	river, AMD	NA	chalcopyrite	Spain	Europe	NA	NA	NA	1A	3	AGCCCCTCTTCG	1
CP005986	A. caldus	ATCC 51756	Cultured	industrial	mine, HD	soil	coal	United Kingdom	Europe	52.5658	-1.68351	78.8	1A	1	AGCCCGTCGTCG	51
KX894682	A. caldus	BC-13	Cultured	industrial	mine, HD	soil	coal	United Kingdom	Europe	52.2671	-1.46752	65	1A	1	AGCCCGTCGTCG	51
KX894685	A. caldus	KU	Cultured	industrial	mine, HD	soil	coal	United Kingdom	Europe	52.5658	-1.68351	78.8	1A	1	AGCCCGTCGTCG	51
DQ834035	Acidithiobacillus sp.	SK675	Uncultured	natural	volcanic, spring	water	NA	USA	North America	42.7983	-89.9703	278.1	1A	2	AGGCCGTCGTCG	1
EU084708	Acidithiobacillus sp.	YP-5	Cultured	industrial	mine	NA	copper	China	Asia	35.8617	104.195	1842	1B	9	AGCGTCTCATAT	1
EU084709	Acidithiobacillus sp.	FY-2	Cultured	industrial	mine	NA	nickel	China	Asia	35.8617	104.195	1842	1B	6	AGCGTCTCGTAT	12
EU084710	Acidithiobacillus sp.	DBS-4	Cultured	industrial	mine	NA	copper	China	Asia	35.8617	104.195	1842	1B	6	AGCGTCTCGTAT	12
FJ268708	Acidithiobacillus sp.	X4	Uncultured	industrial	mine, HD	NA	copper	China	Asia	35.8617	104.195	1842	1B	7	GGCGTCTCGTAT	5
FJ268709	Acidithiobacillus sp.	X14	Uncultured	industrial	mine, HD	NA	copper	China	Asia	35.8617	104.195	1842	1B	8	AATGTCTCGTAT	2
FJ890903	Acidithiobacillus sp.	D41	Uncultured	industrial	mine, HD	NA	copper	China	Asia	26.1008	119.295	14.6	1B	7	GGCGTCTCGTAT	5
FJ890912	Acidithiobacillus sp.	A434	Uncultured	industrial	mine, HD	NA	copper	China	Asia	26.1008	119.295	14.6	1B	8	AATGTCTCGTAT	2
FJ890914	Acidithiobacillus sp.	E395	Uncultured	industrial	mine, HD	NA	copper	China	Asia	26.1008	119.295	14.6	1B	11	GGCGTCTCGTCG	1
FJ915148	Acidithiobacillus sp.	NJU-AMD3	Cultured	NA	NA	water	polymetalic	China	Asia	35.8617	104.195	1842	1B	7	GGCGTCTCGTAT	5
JQ259048	Acidithiobacillus sp.	ZJJN-1	Cultured	industrial	mine, HD	water	copper	China	Asia	NA	NA	NA	1B	6	AGCGTCTCGTAT	12
JQ867101	Acidithiobacillus sp.	ZJJN-2	Cultured	industrial	mine, HD	NA	copper	China	Asia	26.1008	119.295	14.6	1B	6	AGCGTCTCGTAT	12
JQ867102	Acidithiobacillus sp.	ZJJN-3	Cultured	industrial	mine, HD	NA	copper	China	Asia	26.1008	119.295	14.6	1B	7	GGCGTCTCGTAT	5
KC409013	Acidithiobacillus sp.	C-11	Uncultured	industrial	mine, HD	NA	coal	China	Asia	28.2282	112.939	62.8	1B	6	AGCGTCTCGTAT	12
KF287728	Acidithiobacillus sp.	175FE35	Cultured	industrial	mine, AMD	water	copper	China	Asia	30.0956	114.98	26.6	1B	6	AGCGTCTCGTAT	12
KJ944319	A. caldus	TST3	Cultured	industrial	mine, AMD	soil	copper	China	Asia	30.5466	114.342	39.8	1B	6	AGCGTCTCGTAT	12
KP063185	Acidithiobacillus sp.	CY-Acidcald348	Uncultured	industrial	mine	NA	copper	Cyprus	Europe	35.1856	33.3823	130.8	1B	10	AGCGTCTCGTCG	1
AF460982	Acidithiobacillus sp.	K13	Uncultured	industrial	bioreactor	slurry	cobalt	France	Europe	46.2276	2.21375	421.7	1B	7	GGCGTCTCGTAT	5
KU249462	Acidithiobacillus sp.	LA13c	Cultured	natural	cave	biofilm	sulfur	Mexico	North America	21.8577	-102.28	1894.8	1B	6	AGCGTCTCGTAT	12
KU249598	Acidithiobacillus sp.	LA10A	Cultured	natural	cave	biofilm	sulfur	Mexico	North America	21.8577	-102.28	1894.8	1B	6	AGCGTCTCGTAT	12
KU249599	Acidithiobacillus sp.	LA10C	Cultured	natural	cave	biofilm	sulfur	Mexico	North America	21.8577	-102.28	1894.8	1B	6	AGCGTCTCGTAT	12
KU249600	Acidithiobacillus sp.	LA10E	Cultured	natural	cave	biofilm	sulfur	Mexico	North America	21.8577	-102.28	1894.8	1B	6	AGCGTCTCGTAT	12
KU249601	Acidithiobacillus sp.	LA13A	Cultured	natural	cave	biofilm	sulfur	Mexico	North America	21.8577	-102.28	1894.8	1B	6	AGCGTCTCGTAT	12
JN982077	Acidithiobacillus sp.	VAC-BAC_H9	Uncultured	natural	volcanic, rive	water	NA	Argentina	South America	-38.9529	-68.1767	275	1C	12	TGCGTCGCGTGC	9
JX989241	Acidithiobacillus sp.	G5	Uncultured	natural	volcanic, geothermal pool	water	NA	Argentina	South America	-38.9529	-68.1767	275	1C	13	AGCCTGTCGTGC	3
DQ676509	Acidithiobacillus sp.	DBS-2	Cultured	industrial	mine	NA	copper	China	Asia	35.8617	104.195	1842	1C	12	TGCGTCGCGTGC	9
DQ676510	Acidithiobacillus sp.	TSK-3	Cultured	industrial	mine	water	copper	China	Asia	31.8611	117.285	21.9	1C	12	TGCGTCGCGTGC	9
EF199809	Acidithiobacillus sp.	TT	Cultured	NA	NA	water	NA	China	Asia	35.8617	104.195	1842	1C	12	TGCGTCGCGTGC	9
FJ998186	A. thiooxidans	DFL	Cultured	industrial	bioreactor	NA	pyrite	China	Asia	36.0671	120.383	6.1	1C	12	TGCGTCGCGTGC	9
DQ834372	A. thiooxidans	AAU	Cultured	NA	NA	soil	NA	India	Asia	20.5937	78.9629	248	1C	12	TGCGTCGCGTGC	9
AF339743	Acidithiobacillus sp.	V1	Uncultured	natural	volcanic, geothermal pool	water	NA	Italy	Europe	38.3946	14.9706	160.8	1C	12	TGCGTCGCGTGC	9
AY830897	Acidithiobacillus sp.	ORCS6	Cultured	NA	NA	soil	sulfur	Japan	Asia	36.2048	138.253	987.3	1C	13	AGCCTGTCGTGC	3
AF359940	A. thiooxidans	KCTC 8929P	Cultured	NA	NA	NA	NA	Korea	Asia	37.5904	127.036	32.2	1C	12	TGCGTCGCGTGC	9
GQ478989	A. caldus	SMK	Cultured	industrial	mine	slurry	polymetalic	Korea	Asia	35.9078	127.767	560.9	1C	13	AGCCTGTCGTGC	3
JQ820325	A. thiooxidans	ZMB	Cultured	industrial	mine, HD	NA	copper	Zambia	Africa	-12.6339	28.0537	1298	1C	12	TGCGTCGCGTGC	9
FJ915156	Acidithiobacillus sp.	NJU-T1	Cultured	industrial	mine, T	NA	NA	China	Asia	35.8617	104.195	1842	1D	14	GACCCGTTGACG	3
EF612419	Acidithiobacillus sp.	K6-19	Uncultured	industrial	mine, T	NA	zinc, lead	USA	North America	32.8353	-110.332	1056	1D	14	GACCCGTTGACG	3
EU014795	Acidithiobacillus sp.	S-K6-C16	Uncultured	industrial	mine, T	NA	zinc, lead	USA	North America	32.8353	-110.332	1056	1D	14	GACCCGTTGACG	3
KC852076	A. ferrooxidans	ILS2	Cultured	industrial	mine, HD	NA	copper	Australia	Oceania	-25.2744	133.775	399	2A	15	GACTCATTTACG	121
X75268	A. ferrooxidans	N-Fe3	Cultured	industrial	bioreactor	soil	zinc, lead	Australia	Oceania	-27.4698	153.025	26.4	2A	15	GACTCATTTACG	121
AJ457808	A. ferrooxidans	ATCC 19859	Cultured	industrial	mine	water	copper	Canada	North America	56.1304	-106.347	468.9	2A	15	GACTCATTTACG	121
EF464637	Acidithiobacillus sp.	E43_385	Uncultured	industrial	mine, T	NA	polymetalic	Canada	North America	56.1304	-106.347	468.9	2A	15	GACTCATTTACG	121
AJ621559	A. ferrooxidans	TF-49	Cultured	industrial	mine	NA	coal	China	Asia	35.8617	104.195	1842	2A	15	GACTCATTTACG	121
AM176774	Acidithiobacillus sp.	TH-2	Cultured	industrial	mine, T	water	zinc, lead	China	Asia	25.1301	113.348	97.8	2A	15	GACTCATTTACG	121
AM176775	Acidithiobacillus sp.	TH-3	Cultured	industrial	mine, T	water	zinc, lead	China	Asia	25.1301	113.348	97.8	2A	15	GACTCATTTACG	121
AM176776	Acidithiobacillus sp.	TH-1	Cultured	industrial	mine, T	water	zinc, lead	China	Asia	25.1301	113.348	97.8	2A	15	GACTCATTTACG	121
DQ062117	A. ferrooxidans	BY	Cultured	industrial	mine	water	copper	China	Asia	35.8617	104.195	1842	2A	15	GACTCATTTACG	121
DQ168465	A. ferrooxidans	QXS-1	Cultured	NA	NA	NA	polymetalic	China	Asia	35.8617	104.195	1842	2A	15	GACTCATTTACG	121
DQ321745	A. ferrooxidans	Yunnan3	Cultured	NA	NA	NA	NA	China	Asia	28.2282	112.939	62.8	2A	15	GACTCATTTACG	121
DQ321746	A. ferrooxidans	Yunnan1	Cultured	NA	NA	NA	NA	China	Asia	28.2282	112.939	62.8	2A	15	GACTCATTTACG	121
DQ427103	A. ferrooxidans	DXS	Cultured	industrial	mine	NA	copper	China	Asia	43.793	87.6277	899.5	2A	15	GACTCATTTACG	121
DQ529309	A. ferrooxidans	LY	Cultured	industrial	mine	water	copper	China	Asia	35.8617	104.195	1842	2A	15	GACTCATTTACG	121
DQ673104	A. ferrooxidans	YS-I	Cultured	NA	NA	NA	NA	China	Asia	35.8617	104.195	1842	2A	15	GACTCATTTACG	121
DQ909079	A. ferrooxidans	C	Cultured	natural	sea	soil	NaCl	China	Asia	26.1008	119.295	14.6	2A	15	GACTCATTTACG	121
EF059755	A. ferrooxidans	FY-3	Cultured	industrial	mine	NA	nickel	China	Asia	35.8617	104.195	1842	2A	15	GACTCATTTACG	121
EF059758	A. ferrooxidans	YP-3	Cultured	industrial	mine	NA	copper	China	Asia	35.8617	104.195	1842	2A	15	GACTCATTTACG	121
EU079375	A. ferrooxidans	NF-01	Cultured	NA	NA	NA	NA	China	Asia	30.5931	114.305	16	2A	15	GACTCATTTACG	121
EU084695	A. ferrooxidans	DX-1	Cultured	industrial	mine, T	NA	copper	China	Asia	35.8617	104.195	1842	2A	15	GACTCATTTACG	121
EU084696	A. ferrooxidans	DBS	Cultured	industrial	mine	NA	copper	China	Asia	35.8617	104.195	1842	2A	15	GACTCATTTACG	121
FJ157220	A. ferrooxidans	DC	Cultured	NA	NA	NA	NA	China	Asia	28.2282	112.939	62.8	2A	15	GACTCATTTACG	121
FJ157223	A. ferrooxidans	18	Cultured	NA	NA	NA	NA	China	Asia	28.2282	112.939	62.8	2A	15	GACTCATTTACG	121
FJ164048	A. ferrooxidans	JYC-1	Cultured	industrial	mine, HD	water	NA	China	Asia	36.545	104.139	1722.8	2A	15	GACTCATTTACG	121
FJ164049	A. ferrooxidans	JYC-2	Cultured	industrial	mine, HD	water	NA	China	Asia	36.545	104.139	1722.8	2A	15	GACTCATTTACG	121
FJ164050	A. ferrooxidans	JYC-3	Cultured	industrial	mine, HD	water	NA	China	Asia	36.545	104.139	1722.8	2A	15	GACTCATTTACG	121
FJ171690	A. ferrooxidans	15	Cultured	NA	NA	NA	NA	China	Asia	28.2282	112.939	62.8	2A	15	GACTCATTTACG	121
FJ194540	A. ferrooxidans	GD-1	Cultured	industrial	mine, AMD	water	zinc, lead	China	Asia	24.8103	113.598	55.8	2A	15	GACTCATTTACG	121
FJ853654	A. ferrooxidans	GD-0	Cultured	industrial	mine, AMD	water	zinc, lead	China	Asia	24.8103	113.598	55.8	2A	15	GACTCATTTACG	121
GQ330536	A. ferrooxidans	WSJ8	Cultured	industrial	mine	NA	NA	China	Asia	23.1322	113.267	36.7	2A	15	GACTCATTTACG	121
JX266060	A. ferrooxidans	CUMT-1	Cultured	industrial	mine, AMD	water	coal	China	Asia	32.3942	119.413	12.2	2A	15	GACTCATTTACG	121
KF287765	Acidithiobacillus sp.	AW241	Uncultured	industrial	mine	water	copper	China	Asia	30.0956	114.98	26.6	2A	15	GACTCATTTACG	121
KF287768	Acidithiobacillus sp.	AW96	Uncultured	industrial	mine	water	copper	China	Asia	30.0956	114.98	26.6	2A	15	GACTCATTTACG	121
KF667993	A. ferrooxidans	9B-76	Uncultured	industrial	bioreactor	soil	copper	China	Asia	35.8617	104.195	1842	2A	15	GACTCATTTACG	121
KF667997	A. ferrooxidans	7-41	Uncultured	industrial	bioreactor	soil	copper	China	Asia	35.8617	104.195	1842	2A	15	GACTCATTTACG	121
KF667998	A. ferrooxidans	7-72	Uncultured	industrial	bioreactor	soil	copper	China	Asia	35.8617	104.195	1842	2A	15	GACTCATTTACG	121
KF848625	Acidithiobacillus sp.	A0_1	Uncultured	industrial	mine, AMD	water	copper	China	Asia	28.9465	117.579	72.6	2A	15	GACTCATTTACG	121
KF848628	Acidithiobacillus sp.	A0_4	Uncultured	industrial	mine, AMD	water	copper	China	Asia	28.9465	117.579	72.6	2A	15	GACTCATTTACG	121
KF848629	Acidithiobacillus sp.	A0_5	Uncultured	industrial	mine, AMD	water	copper	China	Asia	28.9465	117.579	72.6	2A	15	GACTCATTTACG	121
KF848641	Acidithiobacillus sp.	B0_2	Uncultured	industrial	mine, AMD	water	copper	China	Asia	28.9465	117.579	72.6	2A	15	GACTCATTTACG	121
KF848648	Acidithiobacillus sp.	C0_1	Uncultured	industrial	mine, AMD	water	copper	China	Asia	28.9465	117.579	72.6	2A	15	GACTCATTTACG	121
KJ648626	A. ferrooxidans	L01	Cultured	industrial	bioreactor	water	pyrite	China	Asia	35.8617	104.195	1842	2A	15	GACTCATTTACG	121
KP836245	A. ferrooxidans	BYQ-12	Cultured	NA	NA	NA	NA	China	Asia	46.5893	125.104	149.4	2A	15	GACTCATTTACG	121
KT633236	A. ferrooxidans	YQH-1	Cultured	natural	volcanic	NA	NA	China	Asia	46.5893	125.104	149.4	2A	15	GACTCATTTACG	121
KT633237	A. ferrooxidans	BYQ-5	Cultured	natural	volcanic	NA	NA	China	Asia	46.5893	125.104	149.4	2A	15	GACTCATTTACG	121
JQ837897	A. ferrooxidans	HT2	Cultured	NA	NA	soil	NA	China	Asia	35.8617	104.195	1842	2A	15	GACTCATTTACG	121
JQ837899	A. ferrooxidans	YW3	Cultured	NA	NA	soil	NA	China	Asia	35.8617	104.195	1842	2A	15	GACTCATTTACG	121
KP972116	A. ferrooxidans	LB-1	Cultured	natural	volcanic, lake	water	NA	China	Asia	48.5173	126.206	248.4	2A	15	GACTCATTTACG	121
KP972117	A. ferrooxidans	LB-2	Cultured	natural	volcanic, lake	water	NA	China	Asia	48.5173	126.206	248.4	2A	15	GACTCATTTACG	121
KP972118	A. ferrooxidans	LB-3	Cultured	natural	volcanic, lake	water	NA	China	Asia	48.5173	126.206	248.4	2A	15	GACTCATTTACG	121
KP972119	A. ferrooxidans	NYQ-1	Cultured	natural	volcanic, soil	soil	NA	China	Asia	48.5173	126.206	248.4	2A	15	GACTCATTTACG	121
KP972120	A. ferrooxidans	NYQ-2	Cultured	natural	volcanic, soil	soil	NA	China	Asia	48.5173	126.206	248.4	2A	15	GACTCATTTACG	121
KP972121	A. ferrooxidans	NYQ-3	Cultured	natural	volcanic, soil	soil	NA	China	Asia	48.5173	126.206	248.4	2A	15	GACTCATTTACG	121
KP972138	A. ferrooxidans	MLB-1	Uncultured	natural	volcanic, soil	soil	NA	China	Asia	48.5173	126.206	248.4	2A	15	GACTCATTTACG	121
KP972149	A. ferrooxidans	WS-1	Uncultured	natural	volcanic, soil	soil	NA	China	Asia	48.5173	126.206	248.4	2A	15	GACTCATTTACG	121
KP972172	A. ferrooxidans	XGS-2	Uncultured	natural	volcanic, soil	soil	NA	China	Asia	48.5173	126.206	248.4	2A	15	GACTCATTTACG	121
KP972174	A. ferrooxidans	YQ-1	Uncultured	natural	volcanic, spring	water	NA	China	Asia	48.5173	126.206	248.4	2A	15	GACTCATTTACG	121
KP972185	A. ferrooxidans	YQS-3	Uncultured	natural	volcanic, soil	soil	NA	China	Asia	48.5173	126.206	248.4	2A	15	GACTCATTTACG	121
KP972187	A. ferrooxidans	YQS-5	Uncultured	natural	volcanic, soil	soil	NA	China	Asia	48.5173	126.206	248.4	2A	15	GACTCATTTACG	121
KP972199	A. ferrooxidans	BLQ-4	Uncultured	natural	volcanic, spring	water	NA	China	Asia	48.5173	126.206	248.4	2A	15	GACTCATTTACG	121
KT633232	Acidithiobacillus sp.	BJS-2	Uncultured	natural	volcanic, soil	soil	NA	China	Asia	48.5173	126.206	248.4	2A	15	GACTCATTTACG	121
KT633234	Acidithiobacillus sp.	DJD-4	Uncultured	natural	volcanic, soil	soil	NA	China	Asia	48.5173	126.206	248.4	2A	15	GACTCATTTACG	121
KP063187	Acidithiobacillus sp.	CY-Acidfrox348	Uncultured	industrial	mine	NA	copper	Cyprus	Europe	35.1856	33.3823	130.8	2A	15	GACTCATTTACG	121
KC954530	A. ferrooxidans	PS108	Cultured	industrial	mine, deep	NA	copper	Finland	Europe	61.9241	25.7482	167.9	2A	15	GACTCATTTACG	121
AJ879997	A. ferrooxidans	B9	Cultured	industrial	mine, AMD	water	zinc, lead	France	Europe	43.3019	6.18866	223.3	2A	15	GACTCATTTACG	121
AJ278720	A. ferrooxidans	SS4	Cultured	industrial	mine, T	NA	uranium	Germany	Europe	50.436	12.7082	845.1	2A	15	GACTCATTTACG	121
AJ295655	A. ferrooxidans	KF/GS-JG36-22	Uncultured	industrial	mine, T	NA	uranium	Germany	Europe	50.436	12.7082	845.1	2A	15	GACTCATTTACG	121
FN686783	A. ferrooxidans	A1	Cultured	industrial	mine, AMD	NA	copper	Germany	Europe	48.8379	13.3242	550.2	2A	15	GACTCATTTACG	121
FN686784	A. ferrooxidans	A2	Cultured	industrial	mine, AMD	NA	copper	Germany	Europe	48.8379	13.3242	550.2	2A	15	GACTCATTTACG	121
NZ_LQRJ00000000	A. ferrooxidans	HEL18	Cultured	industrial	mine, S	slurry	copper	Germany	Europe	51.1657	10.4515	202.2	2A	15	GACTCATTTACG	121
KX894693	A. ferrooxidans	F427	Cultured	industrial	mine	soil	coal	Germany	Europe	51.2277	6.77346	39.9	2A	15	GACTCATTTACG	121
KX894701	A. ferrooxidans	WR1	Cultured	industrial	mine, HD	soil	uranium	Germany	Europe	50.8639	12.1843	289.3	2A	15	GACTCATTTACG	121
KX894702	A. ferrooxidans	WR2	Cultured	industrial	mine, HD	soil	uranium	Germany	Europe	50.8639	12.1843	289.3	2A	15	GACTCATTTACG	121
AEFB01000322	Acidithiobacillus sp.	GGI-221	Cultured	industrial	mine	NA	NA	India	Asia	20.5937	78.9629	248	2A	15	GACTCATTTACG	121
GQ292747	A. ferrooxidans	SRADPM1	Cultured	industrial	mine, AMD	water	polymetalic	India	Asia	24.5857	73.6757	600.4	2A	15	GACTCATTTACG	121
GQ292748	A. ferrooxidans	SRDSM2	Cultured	industrial	mine	soil	lignite	India	Asia	21.7705	73.221	24.7	2A	15	GACTCATTTACG	121
KF588664	A. ferrooxidans	MCM-75	Cultured	industrial	mine, AMD	water	copper	India	Asia	28.0012	75.7866	399.2	2A	15	GACTCATTTACG	121
KF588665	A. ferrooxidans	MCM-141	Cultured	industrial	mine	soil	lead	India	Asia	16.1855	79.7344	135.1	2A	15	GACTCATTTACG	121
KF588666	A. ferrooxidans	MCM-89	Cultured	industrial	mine	soil	coal	India	Asia	21.1257	73.1121	29.9	2A	15	GACTCATTTACG	121
KF588667	A. ferrooxidans	MCM-107	Cultured	industrial	mine	water	uranium	India	Asia	23.6102	85.2799	413.1	2A	15	GACTCATTTACG	121
KF588668	A. ferrooxidans	MCM-96	Cultured	industrial	mine	slurry	uranium	India	Asia	23.6102	85.2799	413.1	2A	15	GACTCATTTACG	121
KF588669	A. ferrooxidans	MCM-67	Cultured	industrial	mine	NA	copper	India	Asia	24.6529	87.4616	347.1	2A	15	GACTCATTTACG	121
KF588670	A. ferrooxidans	MCM-53	Cultured	industrial	mine	soil	copper	India	Asia	26.2348	89.3274	45.7	2A	15	GACTCATTTACG	121
KF588671	A. ferrooxidans	MCM-52	Cultured	industrial	mine, AMD	water	NA	India	Asia	19.2183	72.9781	10.4	2A	15	GACTCATTTACG	121
KF588672	A. ferrooxidans	MCM-49	Cultured	industrial	mine, AMD	water	copper	India	Asia	23.6102	85.2799	413.1	2A	16	GACTCATTTGCG	1
KF588673	A. ferrooxidans	MCM-94	Cultured	industrial	mine, HD	slurry	uranium	India	Asia	23.6102	85.2799	413.1	2A	15	GACTCATTTACG	121
FN811921	Acidithiobacillus sp.	NICI4	Uncultured	industrial	mine	NA	copper	Iran	Asia	NA	NA	NA	2A	15	GACTCATTTACG	121
FN813187	Acidithiobacillus sp.	NICI6	Uncultured	industrial	mine	NA	copper	Iran	Asia	32.4279	53.688	1139.9	2A	15	GACTCATTTACG	121
KP763724	Acidithiobacillus sp.	FJ3	Cultured	NA	NA	soil	uranium	Iran	Asia	35.6892	51.389	1167.4	2A	15	GACTCATTTACG	121
KP779620	Acidithiobacillus sp.	FJ2	Cultured	NA	NA	soil	uranium	Iran	Asia	35.6892	51.389	1167.4	2A	15	GACTCATTTACG	121
KU726246	A. ferrooxidans	ZT-94	Cultured	industrial	mine	NA	NA	Iran	Asia	32.4279	53.688	1139.9	2A	15	GACTCATTTACG	121
FN686780	A. ferrooxidans	JCM7811-P1	Cultured	industrial	mine	NA	sulfur	Japan	Asia	26.2142	127.687	11.7	2A	15	GACTCATTTACG	121
GP708377	A. ferrooxidans	Wenelen	Cultured	NA	NA	NA	NA	NA	NA	NA	NA	NA	2A	15	GACTCATTTACG	121
GU167980	A. ferrooxidans	BGR:7	Cultured	NA	NA	soil	copper	NA	NA	NA	NA	NA	2A	15	GACTCATTTACG	121
JNNH00000000	A. ferrooxidans	DLC-5	Cultured	NA	NA	NA	NA	NA	Asia	NA	NA	NA	2A	15	GACTCATTTACG	121
KX894688	A. ferrooxidans	Riv-11	Cultured	NA	NA	NA	NA	NA	NA	NA	NA	NA	2A	17	GGTTCATTTACG	1
NC_011206	A. ferrooxidans	ATCC 53993	Cultured	NA	NA	NA	NA	NA	NA	NA	NA	NA	2A	15	GACTCATTTACG	121
KX894689	A. ferrooxidans	9-53	Cultured	NA	NA	NA	NA	NA	NA	NA	NA	NA	2A	15	GACTCATTTACG	121
KX894690	A. ferrooxidans	ATCC 11821	Cultured	NA	NA	NA	NA	NA	NA	NA	NA	NA	2A	15	GACTCATTTACG	121
KX894691	A. ferrooxidans	COP1	Cultured	NA	NA	NA	NA	NA	NA	NA	NA	NA	2A	15	GACTCATTTACG	121
KX894692	A. ferrooxidans	D13	Cultured	NA	NA	NA	NA	NA	NA	NA	NA	NA	2A	15	GACTCATTTACG	121
KX894697	A. ferrooxidans	S10	Cultured	NA	NA	NA	NA	NA	NA	NA	NA	NA	2A	15	GACTCATTTACG	121
GU168009	A. ferrooxidans	BGR:107	Cultured	industrial	mine	soil	copper	Namibia	Africa	-22.9576	18.4904	1348.9	2A	15	GACTCATTTACG	121
DSM11477	A. ferrooxidans	DSM 11477	Cultured	industrial	mine, AMD	water	gold	Peru	South America	-15.4362	-74.6175	160	2A	15	GACTCATTTACG	121
GU168011	A. ferrooxidans	BGR:110	Cultured	industrial	mine, HD	soil	NA	Peru	South America	-9.18997	-75.0152	236.9	2A	15	GACTCATTTACG	121
KX894695	A. ferrooxidans	R6	Cultured	industrial	mine	soil	sulfide	Romania	Europe	45.9432	24.9668	626.1	2A	15	GACTCATTTACG	121
KX894696	A. ferrooxidans	R7	Cultured	industrial	mine	soil	sulfide	Romania	Europe	45.9432	24.9668	626.1	2A	15	GACTCATTTACG	121
KX894699	A. ferrooxidans	SmolnikF	Cultured	industrial	mine, AMD	water	copper	Slovakia	Europe	48.7301	20.7399	555.5	2A	15	GACTCATTTACG	121
KX894700	A. ferrooxidans	SmolnikP	Cultured	industrial	mine, AMD	water	copper	Slovakia	Europe	48.7301	20.7399	555.5	2A	15	GACTCATTTACG	121
GU167984	A. ferrooxidans	BGR:36	Cultured	natural	river	water	pyrite	Spain	Europe	37.2614	-6.94472	34.1	2A	15	GACTCATTTACG	121
GU167985	A. ferrooxidans	BGR:37	Cultured	NA	NA	water	pyrite	Spain	Europe	37.2614	-6.94472	34.1	2A	15	GACTCATTTACG	121
HM769769	Acidithiobacillus sp.	Mc9KA-2-1-4	Cultured	industrial	river, bioreactor	water	NA	Spain	Europe	37.2614	-6.94472	34.1	2A	15	GACTCATTTACG	121
HM769770	Acidithiobacillus sp.	E4-L4	Cultured	industrial	river, bioreactor	water	NA	Spain	Europe	37.2614	-6.94472	34.1	2A	15	GACTCATTTACG	121
HQ730659	Acidithiobacillus sp.	JL123_66	Uncultured	natural	river, AMD	water	NA	Spain	Europe	37.2614	-6.94472	34.1	2A	15	GACTCATTTACG	121
JN224813	A. ferrooxidans	IT1	Cultured	industrial	mine, T	water	nickel	Spain	Europe	39.4937	-6.06792	373.5	2A	15	GACTCATTTACG	121
KC662253	A. ferrooxidans	MCF23	Cultured	industrial	remediation, PL	water	NA	Spain	Europe	37.2614	-6.94472	34.1	2A	15	GACTCATTTACG	121
AY495953	A. ferrooxidans	WJ13	Cultured	industrial	mine, HD	soil	coal	United Kingdom	Europe	52.5658	-1.68351	78.8	2A	15	GACTCATTTACG	121
GU167981	A. ferrooxidans	BGR:13	Cultured	industrial	mine, AMD	soil	copper	United Kingdom	Europe	52.9808	-6.04459	7.7	2A	15	GACTCATTTACG	121
KX894694	A. ferrooxidans	PM	Cultured	industrial	mine, AMD	water	tin	United Kingdom	Europe	50.266	-5.05271	8	2A	15	GACTCATTTACG	121
KX894698	A. ferrooxidans	SJ22	Cultured	industrial	mine, AMD	NA	pyrite	United Kingdom	Europe	53.1507	-3.82576	24	2A	15	GACTCATTTACG	121
AF329205	A. ferrooxidans	ATCC 23270	Cultured	industrial	mine	water	coal	USA	North America	41.2033	-77.1945	176.5	2A	15	GACTCATTTACG	121
KF286429	A. ferrooxidans	BN	Cultured	industrial	mine	water	copper	Zambia	Africa	-12.6339	28.0537	1298	2A	15	GACTCATTTACG	121
GU167991	A. ferrooxidans	BGR:46	Cultured	industrial	mine, HD	soil	NA	Zimbabwe	Africa	-19.0154	29.1549	1243.3	2A	15	GACTCATTTACG	121
KX894705	A. ferrooxidans	CCM 4253	Cultured	NA	NA	NA	NA	NA	NA	NA	NA	NA	2A	15	GACTCATTTACG	121
KM819691	A. ferrooxidans	TZ	Cultured	industrial	mine	soil	NA	Armenia	Asia	40.0691	45.0382	2768.5	2B	18	GACTCATCCACG	41
KM819692	A. ferrooxidans	61	Cultured	industrial	mine	soil	NA	Armenia	Asia	40.0691	45.0382	2768.5	2B	18	GACTCATCCACG	41
KX894704	A. ferrooxidans	DSM 1927	Cultured	industrial	mine	water	uranium	Austria	Europe	47.3786	13.5514	904	2B	18	GACTCATCCACG	41
EF464644	Acidithiobacillus sp.	K41_BAC	Uncultured	industrial	mine, T	NA	polymetalic	Canada	North America	56.1304	-106.347	468.9	2B	18	GACTCATCCACG	41
KC924947	A. ferrooxidans	Colony9	Cultured	industrial	mine, T	water	copper	Canada	North America	51.2538	-85.3232	173.2	2B	18	GACTCATCCACG	41
AM502931	A. ferrooxidans	LMT4	Cultured	industrial	mine, T	NA	zinc, lead	China	Asia	25.1301	113.348	97.8	2B	18	GACTCATCCACG	41
DQ067563	A. ferrooxidans	Huang	Cultured	industrial	sewage	slurry	NA	China	Asia	32.0603	118.797	13.3	2B	18	GACTCATCCACG	41
DQ646482	A. ferrooxidans	DX-AF-1	Cultured	NA	NA	NA	NA	China	Asia	28.2282	112.939	62.8	2B	18	GACTCATCCACG	41
DQ646485	A. ferrooxidans	DX-AF-4	Cultured	NA	NA	NA	NA	China	Asia	28.2282	112.939	62.8	2B	18	GACTCATCCACG	41
DQ675571	Acidithiobacillus sp.	LI-1	Cultured	industrial	bioreactor	slurry	gold	China	Asia	35.8617	104.195	1842	2B	18	GACTCATCCACG	41
DQ676505	A. ferrooxidans	BY-3	Cultured	NA	NA	NA	copper	China	Asia	35.8617	104.195	1842	2B	18	GACTCATCCACG	41
JQ968461	A. ferrooxidans	WZ-1	Cultured	industrial	mine	slurry	NA	China	Asia	35.8617	104.195	1842	2B	18	GACTCATCCACG	41
KP972113	A. ferrooxidans	BYQ-2	Cultured	natural	volcanic, spring	water	NA	China	Asia	35.8617	104.195	1842	2B	18	GACTCATCCACG	41
KP972114	A. ferrooxidans	BYQ-3	Cultured	natural	volcanic, spring	water	NA	China	Asia	35.8617	104.195	1842	2B	18	GACTCATCCACG	41
KP972115	A. ferrooxidans	BYQ-6	Cultured	natural	volcanic, spring	water	NA	China	Asia	35.8617	104.195	1842	2B	18	GACTCATCCACG	41
KT203930	Acidithiobacillus sp.	LLS-1	Cultured	NA	NA	NA	NA	China	Asia	32.0603	118.797	13.3	2B	18	GACTCATCCACG	41
JQ837898	A. ferrooxidans	TX2	Cultured	NA	NA	soil	NA	China	Asia	35.8617	104.195	1842	2B	18	GACTCATCCACG	41
JQ837900	A. ferrooxidans	YWA	Cultured	NA	NA	soil	NA	China	Asia	35.8617	104.195	1842	2B	18	GACTCATCCACG	41
KP972133	A. ferrooxidans	HSS-3	Uncultured	natural	volcanic, soil	soil	NA	China	Asia	48.5173	126.206	248.4	2B	21	GACCCGTCCACG	1
KP972194	A. ferrooxidans	YYP-1	Uncultured	natural	volcanic, lake	water	NA	China	Asia	48.5173	126.206	248.4	2B	18	GACTCATCCACG	41
KP972202	A. ferrooxidans	BGL-3	Uncultured	natural	volcanic, soil	soil	NA	China	Asia	48.5173	126.206	248.4	2B	18	GACTCATCCACG	41
AF460987	A. ferrooxidans	P6-2	Uncultured	NA	NA	NA	pyrite	France	Europe	46.2276	2.21375	421.7	2B	18	GACTCATCCACG	41
AJ278722	A. ferrooxidans	K2	Cultured	industrial	mine, T	NA	uranium	Germany	Europe	47.9966	9.17913	595.9	2B	18	GACTCATCCACG	41
KX894703	A. ferrooxidans	AS2	Cultured	industrial	mine, HD	soil	NA	Germany	Europe	53.5511	9.99368	9.3	2B	18	GACTCATCCACG	41
EF015577	A. ferrooxidans	SRHGR	Cultured	industrial	bioreactor	water	NA	India	Asia	20.5937	78.9629	248	2B	18	GACTCATCCACG	41
FJ602383	A. ferrooxidans	DK6.1	Cultured	industrial	mine, AMD	NA	NA	India	Asia	20.5937	78.9629	248	2B	18	GACTCATCCACG	41
GQ413936	A. ferrooxidans	DK1	Cultured	NA	NA	NA	NA	India	Asia	26.7271	88.3953	125.3	2B	18	GACTCATCCACG	41
KX015717	A. ferrooxidans	VIT APRN1	Cultured	industrial	mine, AMD	water	lignite	India	Asia	11.5432	79.476	39	2B	20	GATTCATCCACG	1
FN400770	A. ferrooxidans	Ahmadi	Cultured	industrial	mine	NA	polymetalic	Iran	Asia	32.4279	53.688	1139.9	2B	18	GACTCATCCACG	41
LN650703	A. ferrooxidans	PQ505	Cultured	industrial	lake, AMD	water	polymetalic	Peru	South America	-10.6777	-76.2613	4110.4	2B	18	GACTCATCCACG	41
LN650704	A. ferrooxidans	PQ506	Cultured	industrial	lake, AMD	water	polymetalic	Peru	South America	-10.6777	-76.2613	4110.4	2B	18	GACTCATCCACG	41
LN650705	A. ferrooxidans	PQ516	Cultured	industrial	lake, AMD	water	polymetalic	Peru	South America	-10.6777	-76.2613	4110.4	2B	18	GACTCATCCACG	41
LN650706	A. ferrooxidans	PQ519	Cultured	industrial	lake, AMD	water	polymetalic	Peru	South America	-10.6777	-76.2613	4110.4	2B	18	GACTCATCCACG	41
LN680096	A. ferrooxidans	A16	Cultured	industrial	lake, AMD	water	polymetalic	Peru	South America	-10.6777	-76.2613	4110.4	2B	18	GACTCATCCACG	41
LN680097	A. ferrooxidans	A19	Cultured	industrial	lake, AMD	water	polymetalic	Peru	South America	-10.6777	-76.2613	4110.4	2B	18	GACTCATCCACG	41
LN717048	A. ferrooxidans	T7	Cultured	industrial	mine	water	gold	Peru	South America	-14.8925	-69.7332	3911.8	2B	18	GACTCATCCACG	41
LN717049	A. ferrooxidans	T8	Cultured	industrial	mine	water	gold	Peru	South America	-14.8925	-69.7332	3911.8	2B	18	GACTCATCCACG	41
LN717050	A. ferrooxidans	T9	Cultured	industrial	mine	water	gold	Peru	South America	-14.8925	-69.7332	3911.8	2B	18	GACTCATCCACG	41
LN717051	A. ferrooxidans	T10	Cultured	industrial	mine	water	gold	Peru	South America	-14.8925	-69.7332	3911.8	2B	18	GACTCATCCACG	41
LN717052	A. ferrooxidans	T12	Cultured	industrial	mine	water	gold	Peru	South America	-14.8925	-69.7332	3911.8	2B	18	GACTCATCCACG	41
HQ730700	Acidithiobacillus sp.	SN108	Uncultured	natural	river, AMD	water	NA	Spain	Europe	37.2614	-6.94472	34.1	2B	19	GACTCATCCAGC	1
JQ815601	Acidithiobacillus sp.	BER_G2	Uncultured	natural	river, AMD	soil	pyrite	Spain	Europe	37.2614	-6.94472	34.1	2B	18	GACTCATCCACG	41
JX442933	A. ferrooxidans	CF3	Cultured	industrial	mine, AMD	water	cobalt	USA	North America	44.0682	-114.742	2442.7	2B	18	GACTCATCCACG	41
JF934687	A. ferrooxidans	FOX1	Cultured	industrial	mine, HD	NA	copper	Zambia	Africa	-12.6339	28.0537	1298	2B	18	GACTCATCCACG	41
AM502930	A. ferrooxidans	LMT1	Cultured	industrial	mine, T	NA	zinc, lead	China	Asia	25.1301	113.348	97.8	3A	22	GGTCCGTCCCCG	5
FJ268717	Acidithiobacillus sp.	X18	Uncultured	industrial	mine, HD	NA	copper	China	Asia	35.8617	104.195	1842	3A	22	GGTCCGTCCCCG	5
EU158322	Acidithiobacillus sp.	ISH-01	Cultured	NA	NA	soil	NA	China	Asia	35.8617	104.195	1842	3A	22	GGTCCGTCCCCG	5
EF612421	Acidithiobacillus sp.	K6-C79	Uncultured	industrial	mine, T	NA	zinc, lead	USA	North America	32.8353	-110.332	1056	3A	22	GGTCCGTCCCCG	5
EF612430	Acidithiobacillus sp.	FE-K6-C12	Uncultured	industrial	mine, T	NA	zinc, lead	USA	North America	32.8353	-110.332	1056	3A	22	GGTCCGTCCCCG	5
KX894711	A. ferridurans	DSM 9465	Cultured	NA	NA	NA	NA	Australia	Oceania	-25.2744	133.775	399	3B	23	GGTTCATCGCCG	38
X75267	A. ferrooxidans	N-Fe4	Cultured	industrial	bioreactor	soil	zinc, lead	Australia	Oceania	-27.4698	153.025	26.4	3B	23	GGTTCATCGCCG	38
KX894713	A. ferrooxidans	A6	Cultured	industrial	mine	NA	copper	Chile	South America	-30.2358	-71.0828	1031.1	3B	23	GGTTCATCGCCG	38
KX894716	A. ferrooxidans	D26	Cultured	industrial	mine	NA	copper	Chile	South America	-33.4378	-70.6504	574.3	3B	23	GGTTCATCGCCG	38
KX894709	A. ferridurans	D2PG	Cultured	industrial	mine, HD	water	copper	Chile	South America	-23.6509	-70.3975	18.1	3B	23	GGTTCATCGCCG	38
FJ915150	A. ferrooxidans	NJU-AMD08	Cultured	NA	NA	NA	polymetalic	China	Asia	35.8617	104.195	1842	3B	23	GGTTCATCGCCG	38
FJ915159	A. ferrooxidans	NJU-T4	Cultured	industrial	mine, T	NA	NA	China	Asia	35.8617	104.195	1842	3B	23	GGTTCATCGCCG	38
FJ946877	A. ferrooxidans	NK-16	Cultured	industrial	sewage	slurry	NA	China	Asia	39.0842	117.201	3.7	3B	23	GGTTCATCGCCG	38
HM068364	A. ferrooxidans	AHTL-4	Cultured	NA	NA	NA	polymetalic	China	Asia	35.8617	104.195	1842	3B	23	GGTTCATCGCCG	38
HQ603786	A. ferrooxidans	HZ-PKU-1	Cultured	NA	NA	soil	NA	China	Asia	35.8617	104.195	1842	3B	23	GGTTCATCGCCG	38
JQ026328	Acidithiobacillus sp.	CM11	Cultured	industrial	mine, T	NA	copper	China	Asia	43.793	87.6277	899.5	3B	23	GGTTCATCGCCG	38
KP972122	Acidithiobacillus sp.	YQ	Cultured	natural	volcanic, spring	water	NA	China	Asia	35.8617	104.195	1842	3B	23	GGTTCATCGCCG	38
KP972127	A. ferrooxidans	WH	Cultured	natural	volcanic, lake	water	NA	China	Asia	48.5173	126.206	248.4	3B	23	GGTTCATCGCCG	38
KP972131	A. ferrooxidans	HSS-1	Uncultured	natural	volcanic, soil	soil	NA	China	Asia	48.5173	126.206	248.4	3B	23	GGTTCATCGCCG	38
AJ457804	A. ferrooxidans	CC1	Cultured	industrial	mine, AMD	water	zinc, lead	France	Europe	43.3019	6.18866	223.3	3B	23	GGTTCATCGCCG	38
AJ879995	A. ferrooxidans	B4	Cultured	industrial	mine, AMD	water	zinc, lead	France	Europe	43.3019	6.18866	223.3	3B	23	GGTTCATCGCCG	38
FM242698	A. ferrooxidans	CB5	Cultured	industrial	mine, AMD	water	zinc, lead	France	Europe	43.3019	6.18866	223.3	3B	23	GGTTCATCGCCG	38
KX894715	A. ferrooxidans	B20	Cultured	industrial	mine, AMD	water	zinc, lead	France	Europe	43.3019	6.18866	223.3	3B	23	GGTTCATCGCCG	38
KX894706	A. ferridurans	B5	Cultured	industrial	mine, AMD	water	zinc, lead	France	Europe	43.3019	6.18866	223.3	3B	23	GGTTCATCGCCG	38
AJ278721	A. ferrooxidans	SS6	Cultured	industrial	mine, T	NA	uranium	Germany	Europe	50.436	12.7082	845.1	3B	23	GGTTCATCGCCG	38
KX894714	A. ferrooxidans	AS1	Cultured	NA	NA	NA	NA	Germany	Europe	53.5511	9.99368	9.3	3B	23	GGTTCATCGCCG	38
KX894708	A. ferridurans	CF18	Cultured	industrial	mine	NA	cobalt	Japan	Asia	NA	NA	NA	3B	23	GGTTCATCGCCG	38
KM192210	A. ferrooxidans	TFBK	Cultured	industrial	mine, HD	water	pyrite	Kazakhstan	Asia	48.0196	66.9237	476.6	3B	23	GGTTCATCGCCG	38
KM192211	A. ferrooxidans	TFV	Cultured	industrial	mine, HD	water	uranium	Kazakhstan	Asia	48.0196	66.9237	476.6	3B	23	GGTTCATCGCCG	38
NR_108138	A. ferridurans	ATCC 33020	Cultured	NA	NA	NA	NA	NA	NA	NA	NA	NA	3B	23	GGTTCATCGCCG	38
KX894710	A. ferridurans	DSM 583	Cultured	NA	NA	NA	NA	NA	NA	NA	NA	NA	3B	23	GGTTCATCGCCG	38
GU168004	A. ferrooxidans	BGR:90	Cultured	industrial	mine, HD	soil	NA	Peru	South America	-9.18997	-75.0152	236.9	3B	23	GGTTCATCGCCG	38
AF465605	A. ferrooxidans	TFN-D	Cultured	industrial	bioreactor	slurry	gold	Russia	Asia	61.0137	99.1967	425	3B	23	GGTTCATCGCCG	38
JF891384	Acidithiobacillus sp.	OL10-01	Cultured	industrial	bioreactor	slurry	gold	Russia	Asia	56.0153	92.8932	139.3	3B	23	GGTTCATCGCCG	38
AJ457806	A. ferrooxidans	BRGM1	Cultured	industrial	mine	slurry	sulfur	South Africa	Africa	-30.5595	22.9375	1111	3B	23	GGTTCATCGCCG	38
KX894707	A. ferridurans	BRG1M1	Cultured	industrial	mine	soil	sulfide	South Africa	Africa	-30.5595	22.9375	1111	3B	23	GGTTCATCGCCG	38
AY495958	A. ferrooxidans	WJ67	Cultured	industrial	remediation, wetland	water	tin	United Kingdom	Europe	50.266	-5.05271	8	3B	23	GGTTCATCGCCG	38
KX894712	A. ferrooxidans	2Y	Cultured	natural	volcanic, spring	water	NA	USA	North America	42.7983	-89.9703	278.1	3B	23	GGTTCATCGCCG	38
KX894717	A. ferrooxidans	PH	Cultured	industrial	mine	soil	coal	USA	North America	37.9643	-91.8318	304.3	3B	23	GGTTCATCGCCG	38
KX894718	A. ferrooxidans	Yellow3	Cultured	natural	volcanic, spring	water	NA	USA	North America	42.7983	-89.9703	278.1	3B	23	GGTTCATCGCCG	38
KX894719	A. ferrooxidans	Yellow4	Cultured	natural	volcanic, spring	water	NA	USA	North America	42.7983	-89.9703	278.1	3B	23	GGTTCATCGCCG	38
KX894720	A. ferrooxidans	Yellow7	Cultured	natural	volcanic, spring	water	NA	USA	North America	42.7983	-89.9703	278.1	3B	23	GGTTCATCGCCG	38
KP455985	A. thiooxidans	SO-1	Cultured	industrial	mine	slurry	zinc	Armenia	Asia	40.0691	45.0382	2768.5	3C	24	AATGTCCTTATA	87
HM061138	Acidithiobacillus sp.	Sulf9	Uncultured	NA	NA	soil	polymetalic	Austria	Europe	47.5162	14.5501	1203.1	3C	24	AATGTCCTTATA	87
AY552079	A. thiooxidans	PIAC10	Cultured	natural	river	water	NA	Brazil	South America	-14.235	-51.9253	259.7	3C	24	AATGTCCTTATA	87
AY552080	A. thiooxidans	COSI13.1	Cultured	natural	river	water	NA	Brazil	South America	-14.235	-51.9253	259.7	3C	24	AATGTCCTTATA	87
AY552081	A. thiooxidans	SACA46	Cultured	NA	NA	soil	NA	Brazil	South America	-14.235	-51.9253	259.7	3C	27	AATGTCCTTCTA	9
AY552082	A. thiooxidans	BRAN50	Cultured	NA	NA	soil	NA	Brazil	South America	-14.235	-51.9253	259.7	3C	24	AATGTCCTTATA	87
AY552083	A. thiooxidans	STAM61	Cultured	natural	river	water	NA	Brazil	South America	-14.235	-51.9253	259.7	3C	27	AATGTCCTTCTA	9
AY552084	A. thiooxidans	QUEI65	Cultured	natural	river	water	NA	Brazil	South America	-14.235	-51.9253	259.7	3C	24	AATGTCCTTATA	87
AY552088	A. thiooxidans	DAMS	Cultured	industrial	mine	NA	uranium	Brazil	South America	-14.235	-51.9253	259.7	3C	24	AATGTCCTTATA	87
AY552089	A. thiooxidans	Sed3.3	Cultured	NA	NA	soil	NA	Brazil	South America	-14.235	-51.9253	259.7	3C	24	AATGTCCTTATA	87
AY552090	A. thiooxidans	Sed6.3	Cultured	NA	NA	soil	NA	Brazil	South America	-14.235	-51.9253	259.7	3C	24	AATGTCCTTATA	87
AY552092	A. thiooxidans	CASQ23	Cultured	natural	river	water	NA	Brazil	South America	-14.235	-51.9253	259.7	3C	24	AATGTCCTTATA	87
HQ902067	A. thiooxidans	IESL33	Cultured	industrial	mine, HD	NA	copper	Chile	South America	-24.265	-69.0717	2953	3C	24	AATGTCCTTATA	87
DQ067562	A. thiooxidans	SS-3	Cultured	industrial	sewage	slurry	NA	China	Asia	32.0603	118.797	13.3	3C	24	AATGTCCTTATA	87
DQ427102	A. thiooxidans	BY-02	Cultured	NA	NA	NA	NA	China	Asia	28.2282	112.939	62.8	3C	26	AATTTATTTACA	1
DQ508105	A. thiooxidans	AA011	Cultured	NA	NA	NA	coal	China	Asia	35.8617	104.195	1842	3C	24	AATGTCCTTATA	87
DQ508106	A. thiooxidans	AA012	Cultured	NA	NA	NA	coal	China	Asia	35.8617	104.195	1842	3C	24	AATGTCCTTATA	87
DQ675569	Acidithiobacillus sp.	SM-2	Cultured	industrial	bioreactor	NA	gold	China	Asia	35.8617	104.195	1842	3C	24	AATGTCCTTATA	87
DQ676508	A. thiooxidans	SZS	Cultured	industrial	mine	NA	coal	China	Asia	35.8617	104.195	1842	3C	27	AATGTCCTTCTA	9
DQ676511	A. thiooxidans	BY-S	Cultured	NA	NA	NA	copper	China	Asia	35.8617	104.195	1842	3C	24	AATGTCCTTATA	87
EF059760	A. thiooxidans	JY	Cultured	industrial	mine	NA	coal	China	Asia	35.8617	104.195	1842	3C	24	AATGTCCTTATA	87
EU084707	A. thiooxidans	TKY-T	Cultured	NA	NA	NA	copper	China	Asia	35.8617	104.195	1842	3C	24	AATGTCCTTATA	87
FJ154514	A. thiooxidans	A01	Cultured	industrial	mine, AMD	water	copper	China	Asia	28.9465	117.579	72.6	3C	24	AATGTCCTTATA	87
FJ154523	A. thiooxidans	A02	Cultured	industrial	mine, AMD	water	copper	China	Asia	28.9465	117.579	72.6	3C	24	AATGTCCTTATA	87
FJ154524	A. thiooxidans	DMC	Cultured	industrial	mine, AMD	water	copper	China	Asia	28.9465	117.579	72.6	3C	24	AATGTCCTTATA	87
FJ172633	A. thiooxidans	JYC-17	Cultured	NA	NA	NA	NA	China	Asia	28.2282	112.939	62.8	3C	24	AATGTCCTTATA	87
FJ457628	A. thiooxidans	IEL001	Cultured	industrial	biofilter	air	sulfur dioxide	China	South America	24.8801	102.833	1929.9	3C	24	AATGTCCTTATA	87
FJ598321	A. thiooxidans	NK-06	Cultured	industrial	sewage	slurry	NA	China	Asia	39.0842	117.201	3.7	3C	27	AATGTCCTTCTA	9
HQ405787	A. thiooxidans	Z-12	Cultured	industrial	mine	NA	copper	China	Asia	35.8617	104.195	1842	3C	24	AATGTCCTTATA	87
HQ622616	Acidithiobacillus sp.	FZ-6	Uncultured	industrial	bioreactor	water	uranium	China	Asia	35.8617	104.195	1842	3C	24	AATGTCCTTATA	87
HQ647202	A. thiooxidans	HWAT1	Cultured	industrial	saline	soil	NaCl	China	Asia	46.5893	125.104	149.4	3C	24	AATGTCCTTATA	87
KC409011	Acidithiobacillus sp.	C-9	Uncultured	industrial	mine, HD	NA	coal	China	Asia	28.2282	112.939	62.8	3C	24	AATGTCCTTATA	87
KF010815	Acidithiobacillus sp.	ZJ-1	Uncultured	industrial	mine	slurry	NA	China	Asia	32.0603	118.797	13.3	3C	24	AATGTCCTTATA	87
KF667990	Acidithiobacillus sp.	9B-1	Uncultured	industrial	bioreactor	soil	copper	China	Asia	35.8617	104.195	1842	3C	24	AATGTCCTTATA	87
KF667991	Acidithiobacillus sp.	9B-3	Uncultured	industrial	bioreactor	soil	copper	China	Asia	35.8617	104.195	1842	3C	24	AATGTCCTTATA	87
KF667992	Acidithiobacillus sp.	9B-6	Uncultured	industrial	bioreactor	soil	copper	China	Asia	35.8617	104.195	1842	3C	24	AATGTCCTTATA	87
KJ473429	Acidithiobacillus sp.	T2	Cultured	industrial	mine	NA	copper	China	Asia	30.9455	117.811	25.7	3C	24	AATGTCCTTATA	87
KP972164	A. ferrooxidans	XJD-1	Uncultured	natural	volcanic, soil	soil	NA	China	Asia	48.5173	126.206	248.4	3C	24	AATGTCCTTATA	87
KR020047	A. thiooxidans	SO148	Cultured	NA	NA	soil	NA	China	Asia	35.8617	104.195	1842	3C	27	AATGTCCTTCTA	9
LN864637	Acidithiobacillus sp.	DG-A1	Cultured	industrial	bioreactor	slurry	NA	Germany	Europe	51.1657	10.4515	202.2	3C	24	AATGTCCTTATA	87
LN864639	Acidithiobacillus sp.	DG-A3	Cultured	industrial	bioreactor	slurry	NA	Germany	Europe	51.1657	10.4515	202.2	3C	24	AATGTCCTTATA	87
LN864660	Acidithiobacillus sp.	DG-E5	Cultured	industrial	bioreactor	slurry	NA	Germany	Europe	51.1657	10.4515	202.2	3C	24	AATGTCCTTATA	87
LN864661	Acidithiobacillus sp.	DG-E6	Cultured	industrial	bioreactor	slurry	NA	Germany	Europe	51.1657	10.4515	202.2	3C	24	AATGTCCTTATA	87
LN864669	Acidithiobacillus sp.	DG-E14	Cultured	industrial	bioreactor	slurry	NA	Germany	Europe	51.1657	10.4515	202.2	3C	24	AATGTCCTTATA	87
KF588674	A. thiooxidans	S0-1	Cultured	industrial	mine	soil	copper	India	Asia	14.2306	76.3985	725	3C	24	AATGTCCTTATA	87
KF588675	A. thiooxidans	S0-2	Cultured	industrial	mine	soil	copper	India	Asia	14.2306	76.3985	725	3C	24	AATGTCCTTATA	87
KF588677	A. thiooxidans	S0-4	Cultured	natural	volcanic, spring	NA	sulfur	India	Asia	32.7266	74.857	305.8	3C	24	AATGTCCTTATA	87
KF588678	A. thiooxidans	S0-5	Cultured	industrial	mine	soil	zinc, lead	India	Asia	26.4701	74.6378	481.5	3C	24	AATGTCCTTATA	87
FN811922	Acidithiobacillus sp.	NICI5	Uncultured	industrial	mine	NA	copper	Iran	Asia	NA	NA	NA	3C	25	AATGTCCTTA-A	1
FN813188	Acidithiobacillus sp.	NICI7	Uncultured	industrial	mine	NA	copper	Iran	Asia	32.4279	53.688	1139.9	3C	24	AATGTCCTTATA	87
KC902824	A. thiooxidans	S1P	Cultured	natural	volcanic, solfatara	water	NA	Italy	Europe	41.9028	12.4964	54.4	3C	24	AATGTCCTTATA	87
KU249463	A. thiooxidans	RS20a	Cultured	natural	cave	biofilm	sulfur	Italy	Europe	43.4008	12.9619	320	3C	24	AATGTCCTTATA	87
KU249464	A. thiooxidans	RS20b	Cultured	natural	cave	biofilm	sulfur	Italy	Europe	43.4008	12.9619	320	3C	24	AATGTCCTTATA	87
KU249465	A. thiooxidans	RS20c	Cultured	natural	cave	biofilm	sulfur	Italy	Europe	43.4008	12.9619	320	3C	24	AATGTCCTTATA	87
KU249474	A. thiooxidans	RS30f	Cultured	natural	cave	biofilm	sulfur	Italy	Europe	43.4008	12.9619	320	3C	24	AATGTCCTTATA	87
KU249476	A. thiooxidans	RS31d	Cultured	natural	cave	biofilm	sulfur	Italy	Europe	43.4008	12.9619	320	3C	24	AATGTCCTTATA	87
KU249584	A. thiooxidans	GB30A	Cultured	natural	cave	biofilm	sulfur	Italy	Europe	43.4008	12.9619	320	3C	24	AATGTCCTTATA	87
KU249585	A. thiooxidans	GB30F	Cultured	natural	cave	biofilm	sulfur	Italy	Europe	43.4008	12.9619	320	3C	24	AATGTCCTTATA	87
KU249586	A. thiooxidans	GB31B	Cultured	natural	cave	biofilm	sulfur	Italy	Europe	43.4008	12.9619	320	3C	24	AATGTCCTTATA	87
KU249587	A. thiooxidans	GS6B	Cultured	natural	cave	biofilm	sulfur	Italy	Europe	43.4008	12.9619	320	3C	24	AATGTCCTTATA	87
KU249588	A. thiooxidans	GS6C	Cultured	natural	cave	biofilm	sulfur	Italy	Europe	43.4008	12.9619	320	3C	24	AATGTCCTTATA	87
KU249589	A. thiooxidans	GS6E	Cultured	natural	cave	biofilm	sulfur	Italy	Europe	43.4008	12.9619	320	3C	24	AATGTCCTTATA	87
KU249590	A. thiooxidans	AS1A	Cultured	natural	cave	biofilm	sulfur	Italy	Europe	44.4568	8.76836	152.2	3C	24	AATGTCCTTATA	87
KU249591	A. thiooxidans	AS1B	Cultured	natural	cave	biofilm	sulfur	Italy	Europe	44.4568	8.76836	152.2	3C	24	AATGTCCTTATA	87
KU249592	A. thiooxidans	AS1C	Cultured	natural	cave	biofilm	sulfur	Italy	Europe	44.4568	8.76836	152.2	3C	24	AATGTCCTTATA	87
KU249593	A. thiooxidans	AS3A	Cultured	natural	cave	biofilm	sulfur	Italy	Europe	44.4568	8.76836	152.2	3C	24	AATGTCCTTATA	87
KU249594	A. thiooxidans	AS3B	Cultured	natural	cave	biofilm	sulfur	Italy	Europe	44.4568	8.76836	152.2	3C	24	AATGTCCTTATA	87
KU249595	A. thiooxidans	AS3C	Cultured	natural	cave	biofilm	sulfur	Italy	Europe	44.4568	8.76836	152.2	3C	24	AATGTCCTTATA	87
KU249596	A. thiooxidans	AS4B	Cultured	natural	cave	biofilm	sulfur	Italy	Europe	44.4568	8.76836	152.2	3C	24	AATGTCCTTATA	87
KU249597	A. thiooxidans	AS4C	Cultured	natural	cave	biofilm	sulfur	Italy	Europe	44.4568	8.76836	152.2	3C	24	AATGTCCTTATA	87
KU249602	A. thiooxidans	RS2A	Cultured	natural	cave	biofilm	sulfur	Italy	Europe	43.4008	12.9619	320	3C	24	AATGTCCTTATA	87
KU249603	A. thiooxidans	GB30B	Cultured	natural	cave	biofilm	sulfur	Italy	Europe	43.4008	12.9619	320	3C	24	AATGTCCTTATA	87
KU249604	A. thiooxidans	GS3A	Cultured	natural	cave	biofilm	sulfur	Italy	Europe	43.4008	12.9619	320	3C	24	AATGTCCTTATA	87
KU249605	A. thiooxidans	GS6A	Cultured	natural	cave	biofilm	sulfur	Italy	Europe	43.4008	12.9619	320	3C	24	AATGTCCTTATA	87
KU249607	A. thiooxidans	PC30A	Cultured	natural	cave	biofilm	sulfur	Italy	Europe	43.4008	12.9619	320	3C	24	AATGTCCTTATA	87
KU249608	A. thiooxidans	PC30B	Cultured	natural	cave	biofilm	sulfur	Italy	Europe	43.4008	12.9619	320	3C	24	AATGTCCTTATA	87
KU249609	A. thiooxidans	PC30C	Cultured	natural	cave	biofilm	sulfur	Italy	Europe	43.4008	12.9619	320	3C	24	AATGTCCTTATA	87
AB080298	Acidithiobacillus sp.	SH	Cultured	NA	NA	water	NA	Japan	Asia	36.2048	138.253	987.3	3C	27	AATGTCCTTCTA	9
AY830899	A. thiooxidans	ONAS8	Cultured	NA	NA	NA	NA	Japan	Asia	36.2048	138.253	987.3	3C	24	AATGTCCTTATA	87
KR856281	A. thiooxidans	SOB2	Cultured	NA	NA	NA	NA	NA	Asia	NA	NA	NA	3C	24	AATGTCCTTATA	87
KX262870	A. thiooxidans	SCB104	Cultured	NA	NA	NA	NA	NA	Asia	NA	NA	NA	3C	24	AATGTCCTTATA	87
AFOH01000000	A. thiooxidans	ATCC 19377	Cultured	NA	NA	NA	NA	NA	NA	NA	NA	NA	3C	24	AATGTCCTTATA	87
KX894721	A. thiooxidans	ATCC 8085	Cultured	NA	NA	NA	NA	NA	NA	NA	NA	NA	3C	24	AATGTCCTTATA	87
KX894722	A. thiooxidans	ATCC 19703	Cultured	industrial	sewage	water	concrete	NA	NA	NA	NA	NA	3C	24	AATGTCCTTATA	87
KX894723	A. thiooxidans	GG1/14	Cultured	natural	volcanic, geothermal pool	volcanic, geothermal pool	NA	Montserrat	Central America	16.7425	-62.1874	324.2	3C	27	AATGTCCTTCTA	9
KC902822	A. thiooxidans	BDW2	Cultured	industrial	biofilter	air	NA	Netherlands	Europe	52.1326	5.29127	39.5	3C	24	AATGTCCTTATA	87
KC902823	A. thiooxidans	BEF1	Cultured	industrial	biofilter	air	NA	Netherlands	Europe	52.1326	5.29127	39.5	3C	24	AATGTCCTTATA	87
KC902825	A. thiooxidans	BAW3	Cultured	industrial	biofilter	air	NA	Netherlands	Europe	52.1326	5.29127	39.5	3C	27	AATGTCCTTCTA	9
KC902826	A. thiooxidans	BBW1	Cultured	industrial	biofilter	air	NA	Netherlands	Europe	52.1326	5.29127	39.5	3C	27	AATGTCCTTCTA	9
KC902827	A. thiooxidans	BBF2	Cultured	industrial	biofilter	air	NA	Netherlands	Europe	52.1326	5.29127	39.5	3C	24	AATGTCCTTATA	87
KC902828	A. thiooxidans	BED2	Cultured	industrial	biofilter	air	NA	Netherlands	Europe	52.1326	5.29127	39.5	3C	24	AATGTCCTTATA	87
KC902829	A. thiooxidans	BEF3	Cultured	industrial	biofilter	air	NA	Netherlands	Europe	52.1326	5.29127	39.5	3C	24	AATGTCCTTATA	87
KC902831	A. thiooxidans	BC6-1	Cultured	industrial	biofilter	air	NA	Netherlands	Europe	52.1326	5.29127	39.5	3C	24	AATGTCCTTATA	87
JQ034367	A. thiooxidans	ABRM2011	Cultured	industrial	sewage	water	concrete	Portugal	Europe	39.3999	-8.22445	179.5	3C	24	AATGTCCTTATA	87
AY495961	A. thiooxidans	WJSO	Cultured	industrial	remediation, wetland	water	tin	United Kingdom	Europe	50.266	-5.05271	8	3C	24	AATGTCCTTATA	87
KC902816	A. thiooxidans	2AP	Cultured	natural	volcanic, spring	NA	NA	Unlocated hot springs	NA	NA	NA	NA	3C	24	AATGTCCTTATA	87
KC902817	A. thiooxidans	2BP	Cultured	natural	volcanic, spring	NA	NA	Unlocated hot springs	NA	NA	NA	NA	3C	24	AATGTCCTTATA	87
KC902818	A. thiooxidans	1BP	Cultured	natural	volcanic, spring	NA	NA	Unlocated hot springs	NA	NA	NA	NA	3C	24	AATGTCCTTATA	87
JN982076	Acidithiobacillus sp.	VAC-BAC_G8	Uncultured	natural	volcanic, rive	water	NA	Argentina	South America	-38.9529	-68.1767	275	3D	28	AATGACCTTATA	39
JN982093	Acidithiobacillus sp.	U2V-BAC_F10	Uncultured	natural	volcanic, rive	water	NA	Argentina	South America	-38.9529	-68.1767	275	3D	28	AATGACCTTATA	39
JX989232	Acidithiobacillus sp.	C7	Uncultured	natural	volcanic, geothermal pool	water	NA	Argentina	South America	-38.9529	-68.1767	275	3D	28	AATGACCTTATA	39
KP455986	A. albertensis	SO-2	Cultured	industrial	mine	slurry	copper	Armenia	Asia	40.0691	45.0382	2768.5	3D	28	AATGACCTTATA	39
X75269	A. thiooxidans	B-S3	Cultured	industrial	bioreactor	soil	zinc, lead	Australia	Oceania	-27.4698	153.025	26.4	3D	28	AATGACCTTATA	39
KX894724	A. albertensis	ATCC 35403	Cultured	industrial	mine, HD	soil	sulfur	Canada	North America	53.9333	-116.577	1256.7	3D	28	AATGACCTTATA	39
KX894725	A. albertensis	DSM 14366	Cultured	NA	NA	soil	sulfur	Canada	North America	56.1304	-106.347	468.9	3D	28	AATGACCTTATA	39
HQ902066	A. thiooxidans	IESL8	Cultured	industrial	mine, HD	NA	copper	Chile	South America	-24.265	-69.0717	2953	3D	28	AATGACCTTATA	39
KX100033	A. thiooxidans	CL	Cultured	industrial	saline	water	NaCl	Chile	South America	-25.4099	-68.6631	3946.2	3D	28	AATGACCTTATA	39
DQ423683	A. albertensis	BY-05	Cultured	NA	NA	NA	copper	China	Asia	35.8617	104.195	1842	3D	28	AATGACCTTATA	39
EU084700	A. ferrooxidans	S-2	Uncultured	industrial	mine, HD	NA	coal	China	Asia	38.9832	106.383	1102.5	3D	28	AATGACCTTATA	39
EU084704	A. thiooxidans	DX-3	Cultured	NA	NA	NA	copper	China	Asia	35.8617	104.195	1842	3D	28	AATGACCTTATA	39
EU084705	A. thiooxidans	YP-2	Cultured	industrial	mine	NA	copper	China	Asia	35.8617	104.195	1842	3D	28	AATGACCTTATA	39
EU084706	A. thiooxidans	LYS	Cultured	industrial	mine	NA	copper	China	Asia	35.8617	104.195	1842	3D	28	AATGACCTTATA	39
FJ032185	A. albertensis	BY-0501	Cultured	NA	NA	NA	NA	China	Asia	28.2282	112.939	62.8	3D	28	AATGACCTTATA	39
FJ032186	A. albertensis	BY-0503	Cultured	NA	NA	NA	NA	China	Asia	28.2282	112.939	62.8	3D	28	AATGACCTTATA	39
FJ032187	A. albertensis	BY-0505	Cultured	NA	NA	NA	NA	China	Asia	28.2282	112.939	62.8	3D	28	AATGACCTTATA	39
FJ172635	A. albertensis	JYC	Cultured	NA	NA	NA	NA	China	Asia	28.2282	112.939	62.8	3D	28	AATGACCTTATA	39
FJ194541	A. ferrooxidans	GD-2	Cultured	NA	NA	NA	zinc, lead	China	Asia	35.8617	104.195	1842	3D	28	AATGACCTTATA	39
FJ194542	A. ferrooxidans	GD1-3	Cultured	NA	NA	NA	zinc, lead	China	Asia	35.8617	104.195	1842	3D	28	AATGACCTTATA	39
FJ206229	Acidithiobacillus sp.	XJ1	Uncultured	industrial	mine, HD	NA	copper	China	Asia	35.8617	104.195	1842	3D	28	AATGACCTTATA	39
FJ268711	Acidithiobacillus sp.	X5	Uncultured	industrial	mine, HD	NA	copper	China	Asia	35.8617	104.195	1842	3D	28	AATGACCTTATA	39
FJ890904	Acidithiobacillus sp.	D42	Uncultured	industrial	mine, HD	NA	copper	China	Asia	26.1008	119.295	14.6	3D	28	AATGACCTTATA	39
GQ254654	A. thiooxidans	BY-03	Cultured	industrial	mine, AMD	water	copper	China	Asia	36.545	104.139	1722.8	3D	28	AATGACCTTATA	39
GQ254658	A. albertensis	BY-0506	Cultured	industrial	mine, AMD	water	copper	China	Asia	35.8617	104.195	1842	3D	28	AATGACCTTATA	39
HQ405788	A. thiooxidans	Z-13	Cultured	industrial	mine	NA	copper	China	Asia	35.8617	104.195	1842	3D	29	AATGACCCTATA	1
KC409012	Acidithiobacillus sp.	C-10	Uncultured	industrial	mine, HD	NA	coal	China	Asia	28.2282	112.939	62.8	3D	28	AATGACCTTATA	39
KC409015	Acidithiobacillus sp.	S-2	Uncultured	industrial	mine, HD	NA	coal	China	Asia	38.9832	106.383	1102.5	3D	28	AATGACCTTATA	39
KC409023	Acidithiobacillus sp.	SF-3	Uncultured	industrial	mine, HD	NA	coal	China	Asia	28.2282	112.939	62.8	3D	28	AATGACCTTATA	39
KC409026	Acidithiobacillus sp.	SF-6	Uncultured	industrial	mine, HD	NA	coal	China	Asia	28.2282	112.939	62.8	3D	28	AATGACCTTATA	39
KC409027	Acidithiobacillus sp.	SF-7	Uncultured	industrial	mine, HD	NA	coal	China	Asia	28.2282	112.939	62.8	3D	28	AATGACCTTATA	39
KM101109	A. thiooxidans	JJU-1	Cultured	industrial	mine	slurry	NA	China	Asia	35.8617	104.195	1842	3D	28	AATGACCTTATA	39
KC902820	A. thiooxidans	STS 4-3	Cultured	natural	volcanic, solfatara	water	NA	Italy	Europe	40.8459	14.0933	17.3	3D	28	AATGACCTTATA	39
KX894728	A. thiooxidans	ATCC 21835	Cultured	natural	volcanic, spring	soil	sulfur	Japan	Asia	36.3907	139.06	114.7	3D	30	AATGCCCTTATA	4
AY830898	A. thiooxidans	OGCS3	Cultured	NA	NA	NA	NA	Japan	Asia	36.2048	138.253	987.3	3D	30	AATGCCCTTATA	4
AY830900	A. thiooxidans	ORCS8	Cultured	NA	NA	NA	NA	Japan	Asia	36.2048	138.253	987.3	3D	28	AATGACCTTATA	39
AY830901	A. thiooxidans	OYCS3	Cultured	NA	NA	NA	NA	Japan	Asia	36.2048	138.253	987.3	3D	30	AATGCCCTTATA	4
AY830902	A. thiooxidans	NBRC13701	Cultured	NA	NA	NA	NA	Japan	Asia	36.2048	138.253	987.3	3D	28	AATGACCTTATA	39
KX894726	A. thiooxidans	No-26	Cultured	NA	NA	NA	NA	NA	NA	NA	NA	NA	3D	28	AATGACCTTATA	39
KX894727	A. thiooxidans	ATCC 15494	Cultured	NA	NA	NA	NA	NA	NA	NA	NA	NA	3D	28	AATGACCTTATA	39
KC902819	A. thiooxidans	G8	Cultured	industrial	biofilter	air	NA	Netherlands	Europe	52.1326	5.29127	39.5	3D	28	AATGACCTTATA	39
KC902821	A. thiooxidans	BAD2	Cultured	industrial	biofilter	air	NA	Netherlands	Europe	52.1326	5.29127	39.5	3D	28	AATGACCTTATA	39
DQ991232	Acidithiobacillus sp.	INMIA 6966	Cultured	NA	NA	NA	NA	Russia	Asia	55.7558	37.6173	155.2	3D	28	AATGACCTTATA	39
KX894729	A. thiooxidans	BC51	Cultured	industrial	mine, HD	soil	coal	United Kingdom	Europe	52.2671	-1.46752	65	3D	30	AATGCCCTTATA	4
X75266	A. ferrooxidans	N-Fe2	Cultured	industrial	bioreactor	soil	zinc, lead	Australia	Oceania	-27.4698	153.025	26.4	4A	31	GGTCCGTCCACG	95
AF329204	Acidithiobacillus sp.	SSP	Cultured	NA	NA	NA	coal	Brazil	South America	-14.235	-51.9253	259.7	4A	31	GGTCCGTCCACG	95
AJ278723	A. ferrooxidans	D2	Cultured	industrial	mine, T	NA	uranium	Canada	North America	56.1304	-106.347	468.9	4A	31	GGTCCGTCCACG	95
JF815497	A. ferrooxidans	D6	Cultured	industrial	mine, AMD	NA	uranium	Canada	North America	56.1304	-106.347	468.9	4A	31	GGTCCGTCCACG	95
DQ355183	A. ferrooxidans	AP3IO	Cultured	industrial	mine, T	NA	copper	Chile	South America	-33.4378	-70.6504	574.3	4A	31	GGTCCGTCCACG	95
KX894731	A. ferrooxidans	A4	Cultured	industrial	mine	NA	copper	Chile	South America	-30.2358	-71.0828	1031.1	4A	31	GGTCCGTCCACG	95
KX894732	A. ferrooxidans	C52	Cultured	industrial	mine	NA	copper	Chile	South America	-31.1791	-71.0051	886.2	4A	31	GGTCCGTCCACG	95
DQ062116	A. ferrooxidans	YTW	Cultured	industrial	mine, AMD	water	copper	China	Asia	28.9465	117.579	72.6	4A	31	GGTCCGTCCACG	95
DQ062118	A. ferrooxidans	CMS	Cultured	NA	NA	NA	copper	China	Asia	35.8617	104.195	1842	4A	31	GGTCCGTCCACG	95
DQ427104	A. ferrooxidans	BY-0502	Cultured	industrial	mine, AMD	NA	copper	China	Asia	36.0596	103.826	1538.3	4A	31	GGTCCGTCCACG	95
DQ440530	A. ferrooxidans	YN-1	Cultured	NA	NA	NA	copper	China	Asia	35.8617	104.195	1842	4A	31	GGTCCGTCCACG	95
DQ529310	A. ferrooxidans	DX	Cultured	NA	NA	NA	copper	China	Asia	35.8617	104.195	1842	4A	31	GGTCCGTCCACG	95
DQ529311	A. ferrooxidans	DBS-1	Cultured	NA	NA	NA	copper	China	Asia	35.8617	104.195	1842	4A	31	GGTCCGTCCACG	95
DQ646483	A. ferrooxidans	DX-AF-2	Cultured	NA	NA	NA	NA	China	Asia	28.2282	112.939	62.8	4A	31	GGTCCGTCCACG	95
DQ672631	A. ferrooxidans	YS-II	Cultured	NA	NA	NA	NA	China	Asia	35.8617	104.195	1842	4A	31	GGTCCGTCCACG	95
DQ676507	A. ferrooxidans	TKY	Cultured	NA	NA	NA	copper	China	Asia	35.8617	104.195	1842	4A	31	GGTCCGTCCACG	95
DQ909076	A. ferrooxidans	1	Cultured	industrial	mine	NA	zinc	China	Asia	23.1322	113.267	36.7	4A	31	GGTCCGTCCACG	95
DQ909077	A. ferrooxidans	2	Cultured	industrial	mine	NA	copper	China	Asia	30.5466	114.342	39.8	4A	31	GGTCCGTCCACG	95
DQ909078	A. ferrooxidans	3	Cultured	industrial	mine	NA	NA	China	Asia	28.1124	112.984	94.4	4A	31	GGTCCGTCCACG	95
EF059756	A. ferrooxidans	JDC	Cultured	industrial	mine	NA	molybdenum	China	Asia	35.8617	104.195	1842	4A	31	GGTCCGTCCACG	95
EF059759	A. ferrooxidans	TGS	Cultured	NA	NA	NA	copper	China	Asia	35.8617	104.195	1842	4A	31	GGTCCGTCCACG	95
EF059761	A. ferrooxidans	CHMS	Cultured	industrial	mine	NA	copper	China	Asia	35.8617	104.195	1842	4A	31	GGTCCGTCCACG	95
EF059762	A. ferrooxidans	H-3	Cultured	industrial	mine, AMD	water	coal	China	Asia	36.5714	104.677	1395.3	4A	31	GGTCCGTCCACG	95
EF199808	Acidithiobacillus sp.	TF	Cultured	industrial	mine	water	NA	China	Asia	35.8617	104.195	1842	4A	31	GGTCCGTCCACG	95
EU084697	A. ferrooxidans	HJY	Cultured	industrial	mine	NA	copper	China	Asia	35.8617	104.195	1842	4A	31	GGTCCGTCCACG	95
EU084698	A. ferrooxidans	DGS	Cultured	industrial	mine	NA	copper	China	Asia	35.8617	104.195	1842	4A	31	GGTCCGTCCACG	95
EU084699	A. ferrooxidans	LY-2	Cultured	NA	NA	soil	copper	China	Asia	35.8617	104.195	1842	4A	31	GGTCCGTCCACG	95
EU084701	A. ferrooxidans	HNQ	Cultured	industrial	mine	NA	zinc	China	Asia	35.8617	104.195	1842	4A	31	GGTCCGTCCACG	95
EU084702	A. ferrooxidans	H-4	Cultured	industrial	mine	NA	copper	China	Asia	35.8617	104.195	1842	4A	31	GGTCCGTCCACG	95
EU084703	A. ferrooxidans	TSK-1	Cultured	NA	NA	NA	copper	China	Asia	35.8617	104.195	1842	4A	31	GGTCCGTCCACG	95
EU084714	A. ferrooxidans	DXH	Cultured	NA	NA	NA	copper	China	Asia	35.8617	104.195	1842	4A	31	GGTCCGTCCACG	95
EU652051	A. ferrooxidans	AF1	Cultured	natural	volcanic, spring	soil	NA	China	Asia	24.4798	118.089	2	4A	31	GGTCCGTCCACG	95
FJ154513	A. ferrooxidans	F1	Cultured	industrial	mine, AMD	water	copper	China	Asia	28.9465	117.579	72.6	4A	31	GGTCCGTCCACG	95
FJ154519	A. ferrooxidans	F6	Cultured	industrial	mine, AMD	water	copper	China	Asia	28.9465	117.579	72.6	4A	31	GGTCCGTCCACG	95
FJ164046	A. ferrooxidans	BY-01	Cultured	industrial	mine, AMD	NA	copper	China	Asia	36.545	104.139	1722.8	4A	31	GGTCCGTCCACG	95
FJ194545	A. ferrooxidans	GD-9	Cultured	industrial	mine, AMD	NA	zinc, lead	China	Asia	24.8103	113.598	55.8	4A	31	GGTCCGTCCACG	95
FJ195370	A. ferrooxidans	GD-A	Cultured	industrial	mine, AMD	NA	zinc, lead	China	Asia	24.8103	113.598	55.8	4A	31	GGTCCGTCCACG	95
FJ195371	A. ferrooxidans	GD-B	Cultured	industrial	mine, AMD	NA	zinc, lead	China	Asia	24.8103	113.598	55.8	4A	31	GGTCCGTCCACG	95
FJ268710	Acidithiobacillus sp.	X33	Uncultured	industrial	mine, HD	NA	copper	China	Asia	35.8617	104.195	1842	4A	36	GGTCCGACCAAT	1
FJ913262	A. ferrooxidans	S1	Cultured	industrial	mine	water	coal	China	Asia	30.9455	117.811	25.7	4A	35	GGTCCGTCAACG	1
FJ913263	A. ferrooxidans	SY1	Cultured	industrial	mine	water	coal	China	Asia	30.9455	117.811	25.7	4A	33	GGTCCGTCCTCG	1
FJ913264	A. ferrooxidans	SY2	Cultured	industrial	mine	water	coal	China	Asia	30.9455	117.811	25.7	4A	34	GGTCCGTCCAAG	1
FJ913265	A. ferrooxidans	ST3	Cultured	industrial	mine	water	coal	China	Asia	30.9455	117.811	25.7	4A	31	GGTCCGTCCACG	95
FJ913266	A. ferrooxidans	SY4	Cultured	industrial	mine	water	coal	China	Asia	30.9455	117.811	25.7	4A	31	GGTCCGTCCACG	95
GQ214315	A. ferrooxidans	PZH-1	Cultured	industrial	mine	slurry	NA	China	Asia	35.8617	104.195	1842	4A	31	GGTCCGTCCACG	95
GQ329842	A. ferrooxidans	N16	Cultured	NA	NA	soil	NA	China	Asia	35.8617	104.195	1842	4A	31	GGTCCGTCCACG	95
HQ009292	A. ferrooxidans	HX3	Cultured	industrial	mine	slurry	NA	China	Asia	35.8617	104.195	1842	4A	31	GGTCCGTCCACG	95
HQ405784	A. ferrooxidans	Z-9	Cultured	industrial	mine	NA	copper	China	Asia	35.8617	104.195	1842	4A	32	AGTCCGTCCACG	2
HQ405785	A. ferrooxidans	Z-10	Cultured	industrial	mine	NA	copper	China	Asia	35.8617	104.195	1842	4A	31	GGTCCGTCCACG	95
HQ405786	A. ferrooxidans	Z-11	Cultured	industrial	mine	NA	copper	China	Asia	35.8617	104.195	1842	4A	32	AGTCCGTCCACG	2
HQ622611	Acidithiobacillus sp.	FZ-1	Uncultured	industrial	bioreactor	slurry	uranium	China	Asia	35.8617	104.195	1842	4A	31	GGTCCGTCCACG	95
HQ622613	Acidithiobacillus sp.	FZ-3	Uncultured	industrial	bioreactor	slurry	uranium	China	Asia	35.8617	104.195	1842	4A	31	GGTCCGTCCACG	95
HQ829179	A. ferrooxidans	ZT01	Cultured	industrial	mine, AMD	water	pyrite	China	Asia	23.1322	113.267	36.7	4A	31	GGTCCGTCCACG	95
JX242453	A. ferrivorans	LY01	Cultured	NA	NA	NA	coal	China	Asia	35.8617	104.195	1842	4A	31	GGTCCGTCCACG	95
JX545229	A. ferrooxidans	Z1	Cultured	industrial	volcanic, thermal power plant	soil	NA	China	Asia	30.5728	104.067	484.6	4A	31	GGTCCGTCCACG	95
KF010816	Acidithiobacillus sp.	ZJ-2	Uncultured	industrial	mine	slurry	NA	China	Asia	32.0603	118.797	13.3	4A	31	GGTCCGTCCACG	95
KF378735	A. ferrooxidans	XJF-8	Cultured	industrial	mine, AMD	water	coal	China	Asia	37.8735	112.563	795.2	4A	31	GGTCCGTCCACG	95
KJ944318	A. ferrooxidans	CK	Cultured	industrial	mine, AMD	water	phosphorous	China	Asia	30.5466	114.342	39.8	4A	31	GGTCCGTCCACG	95
KP972123	Acidithiobacillus sp.	NG	Cultured	natural	volcanic, soil	soil	NA	China	Asia	48.5173	126.206	248.4	4A	31	GGTCCGTCCACG	95
KP972126	Acidithiobacillus sp.	ML	Cultured	natural	volcanic, soil	soil	NA	China	Asia	48.5173	126.206	248.4	4A	31	GGTCCGTCCACG	95
KP972129	A. ferrooxidans	EC-1	Uncultured	natural	volcanic, lake	water	NA	China	Asia	48.5173	126.206	248.4	4A	31	GGTCCGTCCACG	95
KP972135	A. ferrooxidans	LHS-1	Uncultured	natural	volcanic, soil	soil	NA	China	Asia	48.5173	126.206	248.4	4A	31	GGTCCGTCCACG	95
KP972137	A. ferrooxidans	LHS-3	Uncultured	natural	volcanic, soil	soil	NA	China	Asia	48.5173	126.206	248.4	4A	31	GGTCCGTCCACG	95
KP972143	A. ferrooxidans	NGL-2	Uncultured	natural	volcanic, soil	soil	NA	China	Asia	48.5173	126.206	248.4	4A	31	GGTCCGTCCACG	95
KP972144	A. ferrooxidans	TC-1	Uncultured	natural	volcanic, lake	water	NA	China	Asia	48.5173	126.206	248.4	4A	31	GGTCCGTCCACG	95
KP972145	A. ferrooxidans	TC-2	Uncultured	natural	volcanic, lake	water	NA	China	Asia	48.5173	126.206	248.4	4A	31	GGTCCGTCCACG	95
KP972146	A. ferrooxidans	SC-1	Uncultured	natural	volcanic, lake	water	NA	China	Asia	48.5173	126.206	248.4	4A	31	GGTCCGTCCACG	95
KP972152	A. ferrooxidans	WB-1	Uncultured	natural	volcanic, lake	water	NA	China	Asia	48.5173	126.206	248.4	4A	31	GGTCCGTCCACG	95
KP972159	A. ferrooxidans	WB-8	Uncultured	natural	volcanic, lake	water	NA	China	Asia	48.5173	126.206	248.4	4A	31	GGTCCGTCCACG	95
KP972163	A. ferrooxidans	WHS-3	Uncultured	natural	volcanic, soil	soil	NA	China	Asia	48.5173	126.206	248.4	4A	31	GGTCCGTCCACG	95
KP972168	A. ferrooxidans	XLM-1	Uncultured	natural	volcanic, soil	soil	NA	China	Asia	48.5173	126.206	248.4	4A	31	GGTCCGTCCACG	95
KP972191	A. ferrooxidans	YC-1	Uncultured	natural	volcanic, lake	water	NA	China	Asia	48.5173	126.206	248.4	4A	31	GGTCCGTCCACG	95
KP972193	A. ferrooxidans	YC-3	Uncultured	natural	volcanic, lake	water	NA	China	Asia	48.5173	126.206	248.4	4A	31	GGTCCGTCCACG	95
KP972201	A. ferrooxidans	BGL-2	Uncultured	natural	volcanic, soil	soil	NA	China	Asia	48.5173	126.206	248.4	4A	31	GGTCCGTCCACG	95
KP972205	A. ferrooxidans	BJS-4	Uncultured	natural	volcanic, soil	soil	NA	China	Asia	48.5173	126.206	248.4	4A	31	GGTCCGTCCACG	95
KP972217	A. ferrooxidans	DLM-4	Uncultured	natural	volcanic, soil	soil	NA	China	Asia	48.5173	126.206	248.4	4A	31	GGTCCGTCCACG	95
KR905754	A. ferriphilus	PS104	Cultured	industrial	mine, deep	NA	zinc	Finland	Europe	61.9241	25.7482	167.9	4A	31	GGTCCGTCCACG	95
AF465606	A. ferrooxidans	TFI	Cultured	industrial	bioreactor	slurry	copper	India	Asia	20.5937	78.9629	248	4A	31	GGTCCGTCCACG	95
KM105895	A. ferrooxidans	ENN1	Cultured	industrial	sewage	NA	NA	India	Asia	20.5937	78.9629	248	4A	31	GGTCCGTCCACG	95
FN686781	A. ferrooxidans	JCM7811-P4	Cultured	industrial	mine	NA	sulfur	Japan	Asia	26.2142	127.687	11.7	4A	31	GGTCCGTCCACG	95
FN686782	A. ferrooxidans	JCM7812	Cultured	industrial	mine	NA	sulfur	Japan	Asia	26.2142	127.687	11.7	4A	31	GGTCCGTCCACG	95
FN686785	A. ferrooxidans	JCM3865	Cultured	industrial	mine, AMD	water	NA	Japan	Asia	44.3025	142.635	139.4	4A	31	GGTCCGTCCACG	95
LC115032	Acidithiobacillus sp.	UN-1	Cultured	NA	NA	NA	NA	Japan	Asia	35.709	139.732	20.4	4A	31	GGTCCGTCCACG	95
KR905756	A. ferriphilus	Malay	Cultured	industrial	mine, AMD	water	NA	Malaysia	Asia	4.21048	101.976	140.4	4A	31	GGTCCGTCCACG	95
KR905751	A. ferriphilus	DSM 100412	Cultured	natural	volcanic, solfatara	soil	sulfur	Montserrat	Central America	16.7425	-62.1874	324.2	4A	31	GGTCCGTCCACG	95
KR905752	A. ferriphilus	Riv13	Cultured	natural	river	water	NA	Montserrat	Central America	16.7425	-62.1874	324.2	4A	31	GGTCCGTCCACG	95
GU167983	A. ferrooxidans	BRG:29	Cultured	NA	NA	soil	NA	NA	NA	NA	NA	NA	4A	31	GGTCCGTCCACG	95
KX894730	A. ferriphilus	ST2	Cultured	NA	NA	NA	NA	NA	NA	NA	NA	NA	4A	31	GGTCCGTCCACG	95
AM890073	A. ferrooxidans	SPCC3	Cultured	industrial	mine	water	copper	Peru	South America	-17.1927	-70.9328	1429.5	4A	31	GGTCCGTCCACG	95
FN686787	A. ferrooxidans	R1	Cultured	industrial	mine	soil	zinc	Romania	Europe	46.1559	23.5556	265.2	4A	31	GGTCCGTCCACG	95
AF465607	A. ferrooxidans	TFD	Cultured	industrial	bioreactor	slurry	gold	Russia	Asia	61.0137	99.1967	425	4A	31	GGTCCGTCCACG	95
EF612429	Acidithiobacillus sp.	S-K4-C38	Uncultured	industrial	mine, T	NA	zinc, lead	USA	North America	32.8353	-110.332	1056	4A	31	GGTCCGTCCACG	95
EF612431	Acidithiobacillus sp.	FE-K6-C27	Uncultured	industrial	mine, T	NA	zinc, lead	USA	North America	32.8353	-110.332	1056	4A	31	GGTCCGTCCACG	95
FN686786	A. ferrooxidans	IFO14246	Cultured	industrial	mine, HD	water	coal	USA	North America	42.1159	-74.4979	1024.6	4A	31	GGTCCGTCCACG	95
KR905758	A. ferriphilus	KCT10	Cultured	industrial	mine	NA	copper	USA	North America	39.321	-111.094	2457.2	4A	31	GGTCCGTCCACG	95
KR905759	A. ferriphilus	KCT14	Cultured	industrial	mine	NA	copper	USA	North America	39.321	-111.094	2457.2	4A	31	GGTCCGTCCACG	95
KR905760	A. ferriphilus	KCT17	Cultured	industrial	mine	NA	copper	USA	North America	39.321	-111.094	2457.2	4A	31	GGTCCGTCCACG	95
AF465608	A. ferrooxidans	TFY	Cultured	industrial	bioreactor	slurry	copper	Yugoslavia	Europe	14.4832	121.021	23.7	4A	31	GGTCCGTCCACG	95
GU167987	A. ferrooxidans	BGR:42	Cultured	industrial	mine, HD	soil	NA	Zimbabwe	Africa	-19.0154	29.1549	1243.3	4A	31	GGTCCGTCCACG	95
FJ206234	Acidithiobacillus sp.	XJ84	Uncultured	industrial	mine, HD	NA	copper	China	Asia	35.8617	104.195	1842	4B	37	GGTCCGGCCACG	7
FJ890908	Acidithiobacillus sp.	C616	Uncultured	industrial	mine, HD	NA	copper	China	Asia	26.1008	119.295	14.6	4B	37	GGTCCGGCCACG	7
KC691309	Acidithiobacillus sp.	B2	Cultured	industrial	mine	water	copper	Serbia	Europe	44.0699	22.0985	380	4B	38	AGTCCGGCCACG	1
JQ815594	Acidithiobacillus sp.	BER_H1	Uncultured	natural	river, AMD	soil	pyrite	Spain	Europe	37.2614	-6.94472	34.1	4B	37	GGTCCGGCCACG	7
JQ815623	Acidithiobacillus sp.	BER_D10	Uncultured	natural	river, AMD	soil	pyrite	Spain	Europe	37.2614	-6.94472	34.1	4B	37	GGTCCGGCCACG	7
EF612414	Acidithiobacillus sp.	K4-C03	Uncultured	industrial	mine, T	NA	zinc, lead	USA	North America	32.8353	-110.332	1056	4B	37	GGTCCGGCCACG	7
EF612415	Acidithiobacillus sp.	K4-C116	Uncultured	industrial	mine, T	NA	zinc, lead	USA	North America	32.8353	-110.332	1056	4B	37	GGTCCGGCCACG	7
EF612417	Acidithiobacillus sp.	K6-12	Uncultured	industrial	mine, T	NA	zinc, lead	USA	North America	32.8353	-110.332	1056	4B	37	GGTCCGGCCACG	7
JN982075	Acidithiobacillus sp.	VAC-BAC_F10	Uncultured	natural	volcanic, rive	water	NA	Argentina	South America	-38.9529	-68.1767	275	4C	40	GATCCGGCCACG	3
JN982092	A. ferrooxidans	U2V-BAC_E9	Uncultured	natural	volcanic, rive	water	NA	Argentina	South America	-38.9529	-68.1767	275	4C	39	GATCCGGCAACG	22
KC924951	A. ferrivorans	Colony13	Cultured	industrial	mine, T	water	copper	Canada	North America	51.2538	-85.3232	173.2	4C	39	GATCCGGCAACG	22
KJ679874	A. ferrivorans	ACH	Cultured	natural	river, ARD	water	NA	Chile	South America	-20.2029	-69.2878	4000	4C	39	GATCCGGCAACG	22
KJ573102	A. ferrooxidans	XZ11	Cultured	industrial	mine, AMD	water	polymetalic	China	Asia	29.6475	91.1175	3651.1	4C	39	GATCCGGCAACG	22
KM873227	Acidithiobacillus sp.	NJUST22	Cultured	industrial	sewage	water	NA	China	Asia	32.0603	118.797	13.3	4C	40	GATCCGGCCACG	3
NR_074660	A. ferrivorans	DSM 17398	Cultured	industrial	mine	NA	polymetalic	Russia	Asia	69.3919	88.1982	40	4C	39	GATCCGGCAACG	22
AF376017	Acidithiobacillus sp.	KSC1	Cultured	industrial	mine, AMD	water	copper	Norway	Europe	60.472	8.46895	758	4C	39	GATCCGGCAACG	22
AF376018	Acidithiobacillus sp.	NO-8	Cultured	industrial	mine, AMD	water	copper	Norway	Europe	60.472	8.46895	758	4C	39	GATCCGGCAACG	22
AF376019	Acidithiobacillus sp.	NO-25	Cultured	industrial	mine, AMD	water	copper	Norway	Europe	60.472	8.46895	758	4C	39	GATCCGGCAACG	22
AM940943	A. ferrooxidans	SB	Cultured	natural	glacier moraine	ice	NA	Norway	Europe	79.5833	11.5	476	4C	39	GATCCGGCAACG	22
NR-114620	A. ferrivorans	DSM 22755	Cultured	industrial	mine, AMD	water	copper	Norway	Europe	60.472	8.46895	758	4C	39	GATCCGGCAACG	22
EU839490	A. ferrivorans	Peru6	Cultured	industrial	mine, AMD	water	polymetalic	Peru	South America	-9.89751	-76.9398	3535.6	4C	39	GATCCGGCAACG	22
LN650696	A. ferrivorans	PQ33	Cultured	industrial	lake, AMD	water	polymetalic	Peru	South America	-10.6777	-76.2613	4110.4	4C	39	GATCCGGCAACG	22
LN650697	A. ferrivorans	PQ510	Cultured	industrial	lake, AMD	water	polymetalic	Peru	South America	-10.6777	-76.2613	4110.4	4C	39	GATCCGGCAACG	22
LN650698	A. ferrivorans	PYAN12	Cultured	industrial	mine, AMD	water	polymetalic	Peru	South America	-10.4042	-75.3106	797.7	4C	39	GATCCGGCAACG	22
LN650699	A. ferrivorans	PSB22	Cultured	industrial	mine, AMD	water	polymetalic	Peru	South America	-10.6899	-76.2585	4343.6	4C	39	GATCCGGCAACG	22
AY960978	Acidithiobacillus sp.	SS5	Uncultured	industrial	mine, T	NA	nickel	Russia	Asia	69.3558	88.1893	54.1	4C	39	GATCCGGCAACG	22
FN686788	A. ferrooxidans	SS3-P1	Cultured	industrial	mine	NA	nickel	Russia	Asia	69.3558	88.1893	54.1	4C	39	GATCCGGCAACG	22
HQ730618	Acidithiobacillus sp.	SN108_9	Uncultured	natural	river, AMD	water	NA	Spain	Europe	37.2614	-6.94472	34.1	4C	40	GATCCGGCCACG	3
HQ730694	Acidithiobacillus sp.	SN2_2009_12D	Uncultured	natural	river, AMD	water	NA	Spain	Europe	37.2614	-6.94472	34.1	4C	39	GATCCGGCAACG	22
AY960977	Acidithiobacillus sp.	SK5	Uncultured	industrial	mine, T	water	zinc	Sweden	Europe	65.0609	18.5758	381.2	4C	41	GATTCGGCAACG	1
EU839491	A. ferrivorans	OP14	Cultured	industrial	mine, AMD	soil	copper	United Kingdom	Europe	53.2557	-4.31058	14.1	4C	39	GATCCGGCAACG	22
EU839489	A. ferrivorans	CF27	Cultured	industrial	mine, AMD	water	cobalt	USA	North America	44.0682	-114.742	2442.7	4C	39	GATCCGGCAACG	22
KX894733	A. ferrivorans	CF2	Cultured	industrial	mine, AMD	water	cobalt	USA	North America	44.0682	-114.742	2442.7	4C	39	GATCCGGCAACG	22
AY552091	Acidithiobacillus sp.	CASQ22	Cultured	NA	NA	NA	NA	Brazil	South America	-14.235	-51.9253	259.7	anc	46	GGTGTCTTCTTA	1
DQ646484	A. ferrooxidans	DX-AF-3	Cultured	NA	NA	NA	NA	China	Asia	28.2282	112.939	62.8	anc	43	AGCTCATCCACG	1
KF848639	Acidithiobacillus sp.	A1_15	Uncultured	industrial	mine, AMD	water	copper	China	Asia	28.9465	117.579	72.6	anc	42	AGCCCGTTTACG	1
HQ730701	Acidithiobacillus sp.	SN108_12	Uncultured	natural	river, AMD	water	NA	Spain	Europe	37.2614	-6.94472	34.1	anc	45	TGCCCGGCAAGC	1
HQ730702	Acidithiobacillus sp.	SN108_14	Uncultured	natural	river, AMD	water	NA	Spain	Europe	37.2614	-6.94472	34.1	anc	44	TGCCCGGCAACG	1
