# Supplementary material for: Molecular Systematics of the Genus Acidithiobacillus: Insights into the Phylogenetic Structure and Diversification of the Taxon
Source: Front Microbiol. 2017 Jan 19;8:30. doi: 10.3389/fmicb.2017.00030 (PMC5243848; doi:10.3389/fmicb.2017.00030)
Supplement: Supplementary file 4 [file Table4.XLSX]

## Sheet: Hoja1
	Supplementary Table 4. Relative abundance, species-specific, and lineage assignments for each oligotyped 16S rDNA sequence. Clades and subclades match those defined in Figure 1. Representative strains for each oligotype are detailed, as well as their cultivation status according to public information derived from the individual sequence entries.
	Specific assignment	Representative Strain/Clone	Clade	Subclade (prob.%)	Oligotype (OT)	OT Sequence	# sequences per OT	Status	Specific re-assignment
	A. caldus	ATCC 51756	1	1A (97.8)	1	AGCCCGTCGTCG	54	Cultured	A. caldus
	Acidithiobacillus sp.	SK675	1	1A	2	AGGCCGTCGTCG	1	Uncultured	A. caldus
	A. cuprithermicus	ACUP	1	1A	3	AGCCCCTCTTCG	1	Cultured	A. caldus
	Acidithiobacillus sp.	A0_11	1	1A	4	GACCCGTCGTCG	1	Uncultured	A. caldus
	Acidithiobacillus sp.	C-6	1	1A	5	A-CCCGTCGTCG	1	Uncultured	A. caldus
	Acidithiobacillus sp.	LA10A	1	1B (97.6)	6	AGCGTCTCGTAT	12	Cultured	New subclade
	Acidithiobacillus sp.	NJU-AMD3	1	1B	7	GGCGTCTCGTAT	5	Cultured	New subclade
	Acidithiobacillus sp.	X14	1	1B	8	AATGTCTCGTAT	2	Uncultured	New subclade
	Acidithiobacillus sp.	YP-5	1	1B	9	AGCGTCTCATAT	1	Cultured	New subclade
	Acidithiobacillus sp.	CY-Acidcald348	1	1B	10	AGCGTCTCGTCG	1	Uncultured	New subclade
	Acidithiobacillus sp.	E395	1	1B	11	GGCGTCTCGTCG	1	Uncultured	New subclade
	A. thiooxidans	ZMB	1	1C (99.7)	12	TGCGTCGCGTGC	9	Cultured	New subclade
	Acidithiobacillus sp.	ORCS6	1	1C	13	AGCCTGTCGTGC	3	Uncultured	New subclade
	Acidithiobacillus sp.	NJU-T1	1	1D (98.0)	14	GACCCGTTGACG	3	Cultured	New subclade
	A. ferrooxidans	ATCC 23270	2	2A (91.6)	15	GACTCATTTACG	121	Cultured	A. ferrooxidans
	A. ferrooxidans	MCM-49	2	2A	16	GACTCATTTGCG	1	Cultured	A. ferrooxidans
	A. ferrooxidans	Riv-11	2	2A	17	GGTTCATTTACG	1	Cultured	A. ferrooxidans
	A. ferrooxidans	DSM 1927	2	2B (74.0)	18	GACTCATCCACG	41	Cultured	New subclade
	Acidithiobacillus sp.	SN108	2	2B	19	GACTCATCCAGC	1	Uncultured	New subclade
	A. ferrooxidans	VIT APRN1	2	2B	20	GATTCATCCACG	1	Cultured	New subclade
	A. ferrooxidans	HSS-3	2	2B	21	GACCCGTCCACG	1	Uncultured	New subclade
	A. ferrooxidans	LMT1	3	3A (95.2)	22	GGTCCGTCCCCG	5	Cultured	New subclade
	Acidithiobacillus sp.	ATCC 33020	3	3B (86.5)	23	GGTTCATCGCCG	38	Cultured	A. ferridurans
	A. thiooxidans	ATCC 19377	3	3C (75.2)	24	AATGTCCTTATA	87	Cultured	A. thiooxidans
	Acidithiobacillus sp.	NICI5	3	3C	25	AATGTCCTTA-A	1	Uncultured	A. thiooxidans
	A. thiooxidans	BY-02	3	3C	26	AATTTATTTACA	1	Cultured	A. thiooxidans
	A. thiooxidans	GG1/14	3	3D (73.6)	27	AATGTCCTTCTA	9	Cultured	A. albertensis
	A. albertensis	DSM 14366	3	3D	28	AATGACCTTATA	39	Cultured	A. albertensis
	A. thiooxidans	Z-13	3	3D	29	AATGACCCTATA	1	Cultured	A. albertensis
	Acidithiobacillus sp.	ATCC 21835	3	3D	30	AATGCCCTTATA	4	Cultured	A. albertensis
	Acidithiobacillus sp.	M20	4	4A (78.6)	31	GGTCCGTCCACG	96	Cultured	A. ferriphilus
	Acidithiobacillus sp.	Z-11	4	4A	32	AGTCCGTCCACG	2	Cultured	A. ferriphilus
	A. ferrooxidans	SY1	4	4A	33	GGTCCGTCCTCG	1	Cultured	A. ferriphilus
	A. ferrooxidans	SY2	4	4A	34	GGTCCGTCCAAG	1	Cultured	A. ferriphilus
	A. ferrooxidans	S1	4	4A	35	GGTCCGTCAACG	1	Cultured	A. ferriphilus
	Acidithiobacillus sp.	X33	4	4A	36	GGTCCGACCAAT	1	Uncultured	A. ferriphilus
	Acidithiobacillus sp.	BER_D10	4	4B (84.1)	37	GGTCCGGCCACG	7	Uncultured	New subclade
	Acidithiobacillus sp.	B2	4	4B	38	AGTCCGGCCACG	1	Cultured	New subclade
	Acidithiobacillus sp.	NO-37	4	4C (92.8)	39	GATCCGGCAACG	22	Cultured	A. ferrivorans
	Acidithiobacillus sp.	NJUST22	4	4C	40	GATCCGGCCACG	3	Cultured	A. ferrivorans
	Acidithiobacillus sp.	SK5	4	4C	41	GATTCGGCAACG	1	Uncultured	A. ferrivorans
	Acidithiobacillus sp.	A1_15	-	-	42	AGCCCGTTTACG	1	Uncultured	Unassigned
	A. ferrooxidans	DX-AF-3	-	-	43	AGCTCATCCACG	1	Cultured	Unassigned
	Acidithiobacillus sp.	SN108_14	-	-	44	TGCCCGGCAACG	1	Uncultured	Unassigned
	Acidithiobacillus sp.	SN108_12	-	-	45	TGCCCGGCAAGC	1	Uncultured	Unassigned
	Acidithiobacillus sp.	CASQ22	-	-	46	GGTGTCTTCTTA	1	Cultured	Unassigned
