# Supplementary material for: Molecular Systematics of the Genus Acidithiobacillus: Insights into the Phylogenetic Structure and Diversification of the Taxon
Source: Front Microbiol. 2017 Jan 19;8:30. doi: 10.3389/fmicb.2017.00030 (PMC5243848; doi:10.3389/fmicb.2017.00030)
Supplement: Supplementary file 5 [file Table5.XLSX]

## Sheet: Hoja1
	Supplementary Table 5. Species-specific and lineage assignments for Acidihiobacillus strains according to MLSA analysis. Clades and subclades match those defined in Figure 1.
	Species	Strain	MLSA Clade	MLSA Sublade	Sequence type (ST)	Markers alelles								16S rRNA assigment		Sequence Accesion	Specific re-assignment
						ihfB	trx	rplU	hslV	fdx	ilvE	rpsE	ruvB	Clade	Oligotype
	A. caldus	ATCC 51756T	I	I	1	1	1	1	1	1	1	1	1	1A	1	NZ_CP005986	A. caldus
	A. caldus	BC13	I	I	1	1	1	1	1	1	1	1	1	1A	1	KY002231, KY002263, KY002295, KY002327, KY002359, KY002391, KY002423, KY002455	A. caldus
	A. caldus	KU	I	I	1	1	1	1	1	1	1	1	1	1A	1	KY002232, KY002264, KY002296, KY002328, KY002360, KY002392, KY002424, KY002456	A. caldus
	A. caldus	F	I	I	1	1	1	1	1	1	1	1	1	1A	1	KY002233, KY002265, KY002297, KY002329, KY002361, KY002393, KY002425, KY002457	A. caldus
	A. caldus	MELC5	I	I	2	1	1	1	1	1	1	2	1	1A	1	KY002234, KY002266, KY002298, KY002330, KY002362, KY002394, KY002426, KY002458	A. caldus
	A. caldus	CSH12	I	I	3	1	1	1	1	2	1	3	1	1A	1	KY002235, KY002267, KY002299, KY002331, KY002363, KY002395, KY002427, KY002459	A. caldus
	A. caldus	SM1	I	I	4	1	2	2	2	1	1	2	2	1A	1	NC_015850	A. caldus
	A. caldus	MTH-04	I	I	5	1	3	2	2	1	1	2	2	1A	1	NZ_LXQG00000000	A. caldus
	A. caldus	#6	I	I	6	1	3	2	3	1	1	4	2	1A	1	KY002236, KY002268, KY002300, KY002332, KY002364, KY002396, KY002428, KY002460	A. caldus
	A. caldus	MNG	I	I	6	1	3	2	3	1	1	4	2	1A	1	KY002237, KY002269, KY002301, KY002333, KY002365, KY002397, KY002429, KY002461	A. caldus
	A. ferrooxidans	ATCC 23270T	II	II	7	2	4	3	4	3	2	5	3	2A	15	NC_011761	A. ferrooxidans
	A. ferrooxidans	ATCC 53993	II	II	7	2	4	3	4	3	2	5	3	2A	15	NC_011206	A. ferrooxidans
	A. ferrooxidans	COP1	II	II	7	2	4	3	4	3	2	5	3	2A	15	KY002238, KY002270, KY002302, KY002334, KY002366, KY002398, KY002430, KY002462	A. ferrooxidans
	A. ferrooxidans	DLC-5	II	II	7	2	4	3	4	3	2	5	3	2A	15	JNNH00000000	A. ferrooxidans
	A. ferrooxidans	S-10	II	II	7	2	4	3	4	3	2	5	3	2A	15	KY002239, KY002271, KY002303, KY002335, KY002367, KY002399, KY002431, KY002463	A. ferrooxidans
	A. ferrooxidans	YQH-1	II	II	7	2	4	3	4	3	2	5	3	2A	15	NZ_LJBT00000000	A. ferrooxidans
	A. ferrooxidans	SJ22	II	II	7	2	4	3	4	3	2	5	3	2A	15	KY002240, KY002272, KY002304, KY002336, KY002368, KY002400, KY002432, KY002464	A. ferrooxidans
	A. ferrooxidans	CCM 4253	II	II	7	2	4	3	4	3	2	5	3	2A	15	KY002241, KY002273, KY002305, KY002337, KY002369, KY002401, KY002433, KY002465	A. ferrooxidans
	A. ferrooxidans	Hel-18	II	II	7	2	4	3	4	3	2	5	3	2A	17	NZ_LQRJ00000000	A. ferrooxidans
	A. ferridurans	ATCC 33020T	II	II	8	3	5	4	5	4	3	6	4	3B	23	KY002242, KY002274, KY002306, KY002338, KY002370, KY002402, KY002434, KY002466	A. ferridurans
	A. ferrooxidans	DSM 9465	II	II	9	3	5	4	5	4	2	6	4	3B	23	KY002243, KY002275, KY002307, KY002339, KY002371, KY002403, KY002435, KY002467	A. ferridurans
	A. ferrooxidans	DSM 583	II	II	9	3	5	4	5	4	2	6	4	3B	23	KY002244, KY002276, KY002308, KY002340, KY002372, KY002404, KY002436, KY002468	A. ferridurans
	A. ferrooxidans	B5	II	II	10	4	5	5	5	4	2	7	5	3B	23	KY002245, KY002277, KY002309, KY002341, KY002373, KY002405, KY002437, KY002469	A. ferridurans
	A. ferridurans	Riv-11	II	II	11	4	5	5	5	4	4	7	6	2A	15	KY002246, KY002278, KY002310, KY002342, KY002374, KY002406, KY002438, KY002470	A. ferridurans
	A. ferrooxidans	CF3	II	II	12	5	6	6	6	5	5	8	4	2B	18	KY002247, KY002279, KY002311, KY002343, KY002375, KY002407, KY002439, KY002471	New subclade
	A. ferrooxidans	DSM 1927	II	II	13	6	7	7	7	6	6	9	7	2B	18	KY002248, KY002280, KY002312, KY002344, KY002376, KY002408, KY002440, KY002472	New subclade
	A. ferriphilus	DSM 100412T	III	III	14	7	8	8	8	7	7	10	8	4A	31	KY002249, KY002281, KY002313, KY002345, KY002377, KY002409, KY002441, KY002473	A. ferriphilus
	A. ferrooxidans	BY0502	III	III	15	7	8	9	8	8	8	11	9	4A	31	NZ_LVXZ00000000	A. ferriphilus
	A. ferriphilus	ST2	III	III	16	7	8	10	8	8	9	12	10	4A	31	KY002250, KY002282, KY002314, KY002346, KY002378, KY002410, KY002442, KY002474	A. ferriphilus
	A. ferriphilus	Malay	III	III	17	8	9	10	9	9	10	13	11	4A	31	KY002251, KY002283, KY002315, KY002347, KY002379, KY002411, KY002443, KY002475	A. ferriphilus
	A. ferriphilus	Riv-13	III	III	18	8	9	11	9	7	11	14	11	4A	31	KY002252, KY002284, KY002316, KY002348, KY002380, KY002412, KY002444, KY002476	A. ferriphilus
	A. ferrivorans	DSM 17398R	III	III	19	9	10	12	10	10	12	15	12	4C	39	NC_015942	A. ferrivorans
	A. ferrivorans	ACH	III	III	20	9	11	12	10	11	13	15	13	4C	39	KY002253, KY002285, KY002317, KY002349, KY002381, KY002413, KY002445, KY002477	A. ferrivorans
	A. ferrivorans	CF27	III	III	21	10	12	3	11	12	14	16	14	4C	39	NZ_CCCS000000000	A. ferrivorans
	A. thiooxidans	ATCC 19377T	IV	IV	22	11	13	14	12	13	15	17	15	3C	24	NZ_AFOH00000000	A. thiooxidans
	A. thiooxidans	ATCC 8085	IV	IV	22	11	13	14	12	13	15	17	15	3C	24	KY002254, KY002286, KY002318, KY002350, KY002382, KY002414, KY002446, KY002478	A. thiooxidans
	A. thiooxidans	A01	IV	IV	23	12	14	14	13	14	16	17	15	3C	24	NZ_AZMO00000000	A. thiooxidans
	A. thiooxidans	ATCC 15494	IV	IV	24	13	15	15	14	14	17	18	16	3D	28	KY002255, KY002287, KY002319, KY002351, KY002383, KY002415, KY002447, KY002479	A. thiooxidans
	A. thiooxidans	CL	IV	IV	25	13	15	15	14	14	18	18	17	3D	30	KY002256, KY002288, KY002320, KY002352, KY002384, KY002416, KY002448, KY002480	A. thiooxidans
	A. thiooxidans	No-26	IV	IV	26	13	15	15	14	14	18	18	18	3D	28	KY002257, KY002289, KY002321, KY002353, KY002385, KY002417, KY002449, KY002481	A. thiooxidans
	A. thiooxidans	BC-51	IV	IV	27	13	15	15	15	15	18	19	19	3D	28	KY002258, KY002290, KY002322, KY002354, KY002386, KY002418, KY002450, KY002482	A. thiooxidans
	A. thiooxidans	ATCC 21835	IV	IV	27	13	15	15	15	15	18	19	19	3D	30	KY002259, KY002291, KY002323, KY002355, KY002387, KY002419, KY002451, KY002483	A. thiooxidans
	A. albertensis	DMS 14366T	IV	IV	28	14	13	15	15	16	19	19	20	3D	28	KY002260, KY002292, KY002324, KY002356, KY002388, KY002420, KY002452, KY002484	A. thiooxidans
	T. concretivorus	ATCC 19703	IV	IV	29	15	16	16	16	17	20	20	21	3C	24	KY002261, KY002293, KY002325, KY002357, KY002389, KY002421, KY002453, KY002485	New subclade
	A. thiooxidans	GG1/14	IV	IV	30	16	17	17	17	18	21	21	22	3C	27	KY002262, KY002294, KY002326, KY002358, KY002390, KY002422, KY002454, KY002486	New subclade
	T: Type strain
