# Supplementary material for: Molecular Systematics of the Genus Acidithiobacillus: Insights into the Phylogenetic Structure and Diversification of the Taxon
Source: Front Microbiol. 2017 Jan 19;8:30. doi: 10.3389/fmicb.2017.00030 (PMC5243848; doi:10.3389/fmicb.2017.00030)
Supplement: Supplementary file 6 [file Table6.XLSX]

## Sheet: Hoja2
	Supplementary table 6. Targeted metagenomic datasets obtained from public databases. Reads were scored (see methods) and the derived information analyzed in the context of strain-specific data.
	Sample							Acidithiobacillus spp.
	Mine/Site	Origin	Latitude	Longitude	Type	Ore		% G	Reported	Detected	Subclade	% SC	Length (bp)	16S rDNA Region	Accession number	Reference
	Longyearbyen	Svalbard, Norway	78°14' N	15°27' E	AMD/Mine	Coal		0.120933	A. ferrivorans	A. ferrivorans	4C	1	705	V5–V8	ERP011075	Garcia-Moya et al., 2015
	Vale Copper Cliff	Ontario, Canada	46°28' N	81°03' W	Tailings	Copper		0.0929215	Acidithiobacillus sp.	A. ferrivorans	4C	1	491	V1-V3	SRP020618, SRP027602	Auld et al., 2013
	Carnoulès	Gard, France	44°07' N	3°59' E	AMD sediments	Lead/Zinc		0.0521852	Acidithiobacillus sp.	A. ferrooxidans	2A	0.507194	463	V3-V5	SRP068350	Hovasse et al., 2016
										Unassigned	2B	0.415468
										A. ferridurans	3B	0.0593525
										A. ferrivorans	4C	0.0179856
	Fankou	Guangdong, China	25°06' N	113°38' E	AMD	Lead/Zinc		0.027126	Acidithiobacillus sp.	A. ferriphilus	4A	0.94	291	V4	ERP002170	Chen et al., 2013
										A. thiooxidans	3C	0.06
	Iron King	Arizona, USA	35°06' N	112°52' W	Tailings	Lead/Zinc		0.0409375	Acidithiobacillus sp.	A. ferriphilus	4A	0.597733	336	V4	SRP032419	Valentín-Vargas, 2013
										Unassigned	3A	0.34476
										Unassigned	1D	0.0575066
	Tongling	Anhui, China	30°55′ N	117°50′ E	Tailings	Copper		0.0098406	ND	Unassigned	1D	0.402	569	V3-V5	SRP073532	Li et al., 2016
										A. ferriphilus	4A	0.33
										A. ferrivorans	4B/4C	0.202
										Unassigned	3A	0.066
	Shuimuchong	Anhui, China	30°55′ N	117°50′ E	Tailings	Copper		0.129129	A. caldus, A. ferrooxidans	A. caldus	1A	0.564286	291	V4	SRP033381	Liu et al., 2014
										A. ferrooxidans	2A	0.324744
										A. ferriphilus	4A	0.11097
	Ala Moana Park	Honolulu, Hawaii	21°17' N	157°50' W	Concrete pipes	-		0.130898	A. thiooxidans, Acidithiobacillus sp.	Unassigned	1B	1	426	V2-V3	SRP033424	Pagaling et al., 2014
	% G	Percentage of reads assigned to the genus in the whole read dataset
	% SC	Percentage of reads assigned to the Clade in the genus-specific read dataset
	References
	Auld, R. R., Myre, M., Mykytczuk, N. C. S., Leduc, L. G., and Merritt, T. J. S. (2013). Characterization of the microbial acid mine drainage microbial community using culturing and direct sequencing techniques. J. Microbiol. Methods 93, 108–115. doi:10.1016/j.mimet.2013.01.023.
	Chen, L.-X., Li, J.-T., Chen, Y.-T., Huang, L.-N., Hua, Z.-S., Hu, M., et al. (2013). Shifts in microbial community composition and function in the acidification of a lead/zinc mine tailings. Environ. Microbiol. 15, 2431–44. doi:10.1111/1462-2920.12114.
	García-Moyano, A., Austnes, A., Lanzén, A., González-Toril, E., Aguilera, Á., and Øvreås, L. (2015). Novel and Unexpected Microbial Diversity in Acid Mine Drainage in Svalbard (78° N), Revealed by Culture-Independent Approaches. Microorganisms 3, 667–694. doi:10.3390/microorganisms3040667.
	Hovasse, A., Bruneel, O., Casiot, C., Desoeuvre, A., Farasin, J., Hery, M., et al. (2016). Spatio-Temporal Detection of the Thiomonas Population and the Thiomonas Arsenite Oxidase Involved in Natural Arsenite Attenuation Processes in the Carnoulès Acid Mine Drainage. Front. cell Dev. Biol. 4, 3. doi:10.3389/fcell.2016.00003.
	Li, Y., Jia, Z., Sun, Q., Zhan, J., Yang, Y., and Wang, D. (2016). Ecological restoration alters microbial communities in mine tailings profiles. Sci Rep. 6, 25193. doi: 10.1038/srep25193.
	Liu, J., Hua, Z-S., Chen, L-X., Kuang, J-L., Li, S-J., Shu, W-S, et al. (2014) Correlating microbial diversity patterns with geochemistry in an extreme and heterogeneous environment of mine tailings. Appl. Environ. Microbiol. 80, 3677–3686. doi: 10.1128/AEM.00294-14.
	Pagaling, E., Yang, K., and Yan, T. (2014). Pyrosequencing reveals correlations between extremely acidophilic bacterial communities with hydrogen sulphide concentrations, pH and inert polymer coatings at concrete sewer crown surfaces. J. Appl. Microbiol. 117, 50–64. doi:10.1111/jam.12491.
	Valentín-Vargas A .(2013). Analysis of the Phylogenetic and Functional Dynamics of Microbial Communities in Metalliferous, Acid-Generating Mine Tailings Subject to a Phytostabilization Treatment. Thesis. The University of Arizona. Available at: http://hdl.handle.net/10150/307007.
